# Supplementary material for: A regulatory module controlling stress-induced cell cycle arrest in Arabidopsis
Source: eLife. 2019 Apr 4;8:e43944. doi: 10.7554/eLife.43944 (PMC6449083; doi:10.7554/eLife.43944)
Supplement: Figure 1—figure supplement 1—source data 1. [file elife-43944-fig1-figsupp1-data1.xlsx]

## Sheet: Figure 1-figure supplement 1A
	Figure 1-figure supplement 1-source data 1
	Figure 1-figure supplement 1A
	ANAC044
		0 h	6 h	12 h	24 h	48 h
	ANAC044/ACT2 #1	0.0433239	0.39824	1.27405	1.00685	0.607075
	#2	0.0796299	0.302875	1.15457	0.749661	1.04689
	#3	0.0387106	0.489713	1.36918	1.00384	0.830132
	Average	0.0538881	0.396943	1.26593	0.920117	0.828033
	SD	0.0224121	0.0934255	0.107534	0.147627	0.219917
	Relative expression level	1	7.36605	23.4918	17.0746	15.3658
	SD	0.4159	1.73369	1.9955	2.73951	4.08098
	ANAC085
		0 h	6 h	12 h	24 h	48 h
	ANAC085/ACT2 #1	0.007861	0.107325	0.80603	1.12756	0.504913
	#2	0.00573182	0.157464	0.961061	0.745011	0.872787
	#3	0.00409948	0.143258	0.920281	0.989717	0.658762
	Average	0.00589744	0.136015	0.895791	0.954095	0.678821
	SD	0.00188622	0.0258419	0.080365	0.193746	0.184755
	Relative expression level	1	23.0635	151.895	161.781	115.104
	SD	0.319838	4.38188	13.6271	32.8525	31.3281
