# Supplementary material for: A regulatory module controlling stress-induced cell cycle arrest in Arabidopsis
Source: eLife. 2019 Apr 4;8:e43944. doi: 10.7554/eLife.43944 (PMC6449083; doi:10.7554/eLife.43944)
Supplement: Figure 1—figure supplement 2—source data 1. [file elife-43944-fig1-figsupp2-data1.xlsx]

## Sheet: Figure 1-figure supplement 2A
	Figure 1-figure supplement 2-source data 1
	Figure 1-figure supplement 2A
	ANAC044
		WT		sog1-101
		- bleomycin	+ bleomycin	- bleomycin	+ bleomycin
	ANAC044/ACT2 #1	0.0433239	1.27405	0.0245492	0.00939254
	#2	0.0796299	1.15457	0.0725604	0.0402904
	#3	0.0387106	1.36918	0.035341	0.040637
	Average	0.0538881	1.26593	0.0441502	0.0301067
	SD	0.0224121	0.107534	0.0251887	0.0179398
	Relative expression level		23.4918		0.681915
	SD		1.9955		0.406336
	ANAC085
		WT		sog1-101
		- bleomycin	+ bleomycin	- bleomycin	+ bleomycin
	ANAC044/ACT2 #1	0.007861	0.80603	0.0144895	0.00455965
	#2	0.00573183	0.961061	0.0324541	0.0127757
	#3	0.00409948	0.920281	0.0241059	0.023554
	Average	0.00589744	0.895791	0.0236831	0.0136298
	SD	0.00188622	0.080365	0.00898978	0.00952593
	Relative expression level		151.895		0.575506
	SD		13.6271		0.402224

## Sheet: Figure 1-figure supplement 2C
	Figure 1-figure supplement 2-source data 1
	Figure 1-figure supplement 2C
	- bleomycin
		Mut		ANAC044		ANAC085
		WT	SOG1-Myc	WT	SOG1-Myc	WT	SOG1-Myc
	Input #1	173	169	178	172	180	199
	#2	123	124	152	124	164	138
	#3	64.7	128	106	155	103	140
	ChIP #1	5.27	4.65	6.03	6.94	6.34	5.48
	#2	5.5	4.67		5.64	0.734	7.1
	#3	4.93	4.82	1.15	1.39	1.96	0.758
	Average % input (ChIP/input)	0.0605503	0.0411329	0.0234908	0.0337605	0.0178902	0.0379202
	SD	0.0280828	0.00702795	0.0184567	0.0276279	0.020759	0.0237212
	+ bleomycin
		Mut		ANAC044		ANAC085
		WT	SOG1-Myc	WT	SOG1-Myc	WT	SOG1-Myc
	Input #1	322	315	264	320	314	316
	#2	290	342	262	391	304	385
	#3	308	306	323	299	340	309
	ChIP #1	4.14	6.68	1.26	112	6.25	156
	#2	4.34	8.86	1.09	178	6.04	222
	#3	5.97	6.79	3.74	176	6.23	158
	Average % input (ChIP/input)	0.0476826	0.0700023	0.0207192	1.40795	0.0586832	1.5976
	SD	0.0100921	0.00751213	0.0124781	0.362396	0.00273493	0.132415
