# Supplementary material for: A regulatory module controlling stress-induced cell cycle arrest in Arabidopsis
Source: eLife. 2019 Apr 4;8:e43944. doi: 10.7554/eLife.43944 (PMC6449083; doi:10.7554/eLife.43944)
Supplement: Figure 2—source data 1. [file elife-43944-fig2-data1.xlsx]

## Sheet: Figure 2
	Figure 2-source data 1
	control
		WT						anac044-1						anac085-1						anac044-1 anac085-1
		0 d	1 d	2 d	3 d	4 d	5 d	0 d	1 d	2 d	3 d	4 d	5 d	0 d	1 d	2 d	3 d	4 d	5 d	0 d	1 d	2 d	3 d	4 d	5 d
	#1	0	6.898	13.029	22.186	31.656	42.236	0	7.72	15.902	26.616	36.999	49.395	0	7.137	14.887	24.339	34.057	48.743	0	6.834	15.551	26.037	38.086	50.709
	#2	0	8.48	17.003	24.281	34.58	50.395	0	8.141	16.386	27.673	35.782	44.812	0	6.743	14.209	24.513	36.904	50.37	0	5.874	14.107	23.551	35.434	46.36
	#3	0	8.231	13.995	24.111	33.337	42.095	0	6.945	15.603	24.718	34.817	43.735	0	6.658	15.042	24.691	38.527	52.514	0	6.893	14.841	25	35.28	48.82
	#4	0	6.319	12.217	20.849	33.051	45.06	0	6.594	15.095	25.274	35.28	47.742	0	6.877	15.051	26.119	39.44	50.959	0	6.718	13.029	22.879	37.617	50.511
	#5	0	6.383	13.277	22.822	32.99	44.719	0	8.405	16.1	26.74	34.287	47.25	0	5.275	12.476	21.857	32.088	43.998	0	5.967	14.683	24.182	38.667	51.803
	#6	0	6.657	12.729	23.801	32.425	44.938	0	8.053	15.499	25.927	35.647	44.747	0	6.413	14.264	25.297	36.885	49.363	0	6.444	13.754	24.826	35.008	46.736
	#7	0	8.888	16.761	29.053	32.631	45.97	0	6.701	15.912	26.147	37.011	45.96	0	7.69	14.336	25.167	36.834	49.198	0	6.739	13.882	22.866	34.089	46.354
	#8	0	6.683	13.629	22.638	31.72	42.782	0	7.827	16.327	26.899	37.278	48.992	0	7.293	14.93	24.782	34.682	49.772	0	8.681	17.758	30.017	42.328	57.968
	#9	0	8.632	16.629	24.542	34.662	50.158	0	8.632	16.297	27.213	35.277	44.373	0	6.092	14.427	24.232	36.239	50.822	0	6.819	15.61	26.461	38.476	50.471
	#10	0	8.223	14.435	24.682	33.229	42.539	0	7.993	15.326	24.223	34.282	43.258	0	6.236	15.229	24.99	38.278	51.281	0	5.38	14.871	23.369	35.371	46.419
	#11	0	6.782	12.224	20.789	33.791	45.801	0	6.229	16.637	25.28	35.389	47.199	0	6.34	15.72	26.972	39.262	51.289	0	6.802	14.279	25.192	35.771	49.981
	#12	0	6.47	13.788	23.738	33.339	45.523	0	8.279	15.619	26.256	34.372	47.682	0	5.289	12.438	21.238	32.72	44.371	0	6.204	13.451	22.457	37.898	50.103
	#13	0	6.23	12.792	24.129	32.891	45.256	0	8.328	16.11	26.492	35.262	44.578	0	6.292	14.814	25.782	36.168	49.183	0	5.701	14.638	24.287	38.391	52.832
	#14	0	8.438	16.362	29.737	33.782	46.128	0	6.782	15.928	26.671	37.228	46.981	0	7.457	14.437	26.682	36.281	49.479	0	6.369	13.749	24.729	35.398	47.398
	#15																			0	6.237	13.264	22.298	34.481	46.814
	Average root length (mm)	0	7.37957	14.205	24.097	33.1489	45.2571	0	7.61636	15.9101	26.1521	35.6365	46.1931	0	6.55657	14.4471	24.7615	36.3118	49.3816	0	6.5108	14.4978	24.5434	36.8197	49.5519
	SD	0	1.01809	1.74948	2.57297	0.894112	2.55885	0	0.795014	0.439264	0.97323	1.08764	1.96279	0	0.724709	0.942025	1.60143	2.26551	2.43895	0	0.758969	1.18789	1.96671	2.20531	3.17444
	bleomycin
		WT						anac044-1						anac085-1						anac044-1 anac085-1
		0 d	1 d	2 d	3 d	4 d	5 d	0 d	1 d	2 d	3 d	4 d	5 d	0 d	1 d	2 d	3 d	4 d	5 d	0 d	1 d	2 d	3 d	4 d	5 d
	#1	0	5.734	10.963	16.917	20.969	25.099	0	6.394	13.231	21.477	25.287	29.456	0	6.644	12.982	18.23	23.665	27.091	0	6.027	11.75	20.926	26.462	30.702
	#2	0	8.234	12.965	18.568	24.097	29.875	0	8.35	16.19	21.41	28.33	31.377	0	7.182	13.942	19.334	23.203	29.768	0	8.797	15.681	20.723	22.329	26.803
	#3	0	6.521	12.004	16.421	20.646	24.294	0	7.387	13.963	19.955	25.758	31.181	0	7.298	13.251	18.047	22.251	27.86	0	7.156	12.214	17.104	22.409	27.374
	#4	0	6.087	11.542	16.688	21.164	25.567	0	7.16	14.107	20.083	25.206	30.307	0	8.213	14.932	20.193	24.52	31.135	0	7.504	13.372	19.145	24.228	28.791
	#5	0	6.693	11.124	15.712	19.21	21.566	0	6.908	13.515	19.463	25.883	29.543	0	8.607	15.719	20.914	26.677	31.551	0	7.232	13.66	19.485	25.708	30.113
	#6	0	5.184	9.208	14.106	17.391	21.642	0	7.969	13.969	19.61	25.508	29.814	0	7.678	14.728	20.794	26.067	30.829	0	7.122	12.578	18.346	24.247	28.746
	#7	0	7.652	11.029	13.82	17.355	21.053	0	6.819	13.067	19.49	25.034	30.377	0	9.082	16.368	21.823	29.318	32.8	0	7.892	14.547	19.153	24.59	30.592
	#8	0	7.483	11.714	15.122	18.552	22.424	0	7.646	13.714	19.94	25.209	30.89	0	9.091	16.522	21.748	28.558	33.334	0	7.868	14.469	19.289	24.751	30.031
	#9	0	5.314	9.117	14.798	18.122	22.858	0	7.682	13.687	19.295	25.129	30.706	0	7.804	15.181	20.826	26.403	31.713	0	7.177	13.094	18.104	23.927	29.298
	#10	0	6.747	11.417	15.936	19.693	21.93	0	7.162	13.528	19.564	25.451	29.089	0	8.452	15.636	20.438	27.138	31.71	0	7.478	14.357	20.298	26.825	31.152
	#11	0	6.732	11.575	15.914	20.159	24.916	0	7.071	14.109	19.531	24.655	30.552	0	7.46	14.533	20.273	26.316	32.577	0	7.201	13.708	19.42	24.392	29.824
	#12	0	6.528	11.624	16.187	20.971	25.076	0	7.512	13.93	19.908	25.403	30.568	0	6.966	13.477	18.108	22.511	28.017	0	6.828	11.77	16.843	22.13	26.744
	#13	0	8.174	12.324	17.209	20.524	23.633	0	8.415	16.791	21.15	27.445	32.229	0	7.111	13.569	18.789	23.925	29.074	0	9.386	15.738	20.979	26.63	30.262
	#14	0	5.576	10.729	16.433	20.616	24.806	0	7.049	13.799	21.106	27.725	32.403	0	7.198	13.505	19.316	23.786	30.812	0	6.679	11.901	20.806	22.51	27.311
	Average root length (mm)	0	6.6185	11.2382	15.9879	19.9621	23.9099	0	7.39457	14.1143	20.1416	25.8588	30.6066	0	7.77043	14.5961	19.9166	25.3099	30.5908	0	7.45336	13.4885	19.3301	24.367	29.1245
	SD	0	0.992615	1.05149	1.25324	1.78117	2.30676	0	0.578205	1.05879	0.787567	1.12492	0.976898	0	0.79316	1.17695	1.29014	2.21543	1.95122	0	0.846734	1.35588	1.35968	1.62232	1.51983
	HU
		WT						anac044-1						anac085-1						anac044-1 anac085-1
		0 d	1 d	2 d	3 d	4 d	5 d	0 d	1 d	2 d	3 d	4 d	5 d	0 d	1 d	2 d	3 d	4 d	5 d	0 d	1 d	2 d	3 d	4 d	5 d
	#1	0	5.445	10.989	14.012	20.284	27.058	0	6.956	14.34	24.297	32.18	34.625	0	7.273	15.436	23.608	31.856	38.878	0	6.006	12.525	20.075	27.171	35.883
	#2	0	5.678	12.01	18.951	25.244	33.464	0	7.601	14.925	22.883	30.984	39.776	0	6.664	14.867	22.942	25.566	36.444	0	5.877	13.065	21.281	29.697	37.192
	#3	0	7.141	13.329	19.33	26.104	33.87	0	6.877	14.056	22.4	29.057	36.365	0	6.742	13.017	20.328	28.561	38.631	0	7.407	14.664	23.426	29.156	36.411
	#4	0	4.622	9.881	13.96	18.169	25.554	0	6.72	13.161	22.286	28.936	36.362	0	7.909	16.141	24.453	33.112	37.577	0	6.78	12.535	24.875	33.987	41.674
	#5	0	5.308	10.801	14.716	20.711	27.815	0	8.134	14.817	24.903	30.855	38.089	0	7.254	12.79	19.311	27.85	34.729	0	10.466	16.082	25.864	34.358	40.874
	#6	0	5.897	11.237	15.443	21.442	28.328	0	7.092	14.419	23.255	29.267	34.784	0	5.976	12.154	18.759	26.14	33.664	0	8.131	14.116	24.004	33.423	38.514
	#7	0	5.616	9.068	12.309	18.479	26.724	0	8.139	16.34	25.117	31.673	40.519	0	6.769	13.011	20.702	26.942	34.408	0	6.196	11.858	23.286	33.617	41.248
	#8	0	5.873	11.926	15.782	20.297	27.927	0	6.729	14.193	24.72	32.791	34.477	0	7.782	15.083	23.437	32.439	39.073	0	5.799	11.045	19.629	27.018	35.433
	#9	0	5.289	12.129	19.183	25.883	33.772	0	7.092	14.122	22.732	30.032	39.271	0	6.328	14.439	23.456	25.97	36.83	0	6.289	12.08	20.491	27.461	35.891
	#10	0	7.84	13.782	19.832	26.193	33.082	0	6.873	14.928	22.383	29.328	36.027	0	6.229	13.279	20.202	28.348	38.662	0	6.991	13.385	21.982	29.571	37.673
	#11	0	5.786	10.239	14.829	18.389	26.227	0	6.003	13.466	22.863	28.303	36.611	0	7.886	16.388	24.438	33.893	37.549	0	7.031	14.572	23.481	29.566	35.914
	#12	0	6.26	11.937	15.662	21.992	28.001	0	8.327	14.772	24.469	30.381	38.489	0	7.239	12.977	19.436	28.439	35.739	0	6.661	12.185	24.38	34.688	40.829
	#13	0	5.783	11.642	15.274	21.111	28.372	0	7.028	14.449	23.873	29.309	35.571	0	6.938	12.437	19.773	26.38	34.793	0	9.018	13.083	25.581	34.577	40.578
	#14	0	5.287	9.792	13.993	18.387	26.11	0	8.37	16.303	25.107	32.038	39.706	0	6.369	13.472	20.121	27.438	34.973	0	8.881	14.571	24.938	33.541	38.391
	#15																			0	6.281	12.578	23.518	33.983	39.087
	Average root length (mm)	0	5.84464	11.3401	15.9483	21.6204	29.0217	0	7.2815	14.5922	23.6634	30.3667	37.1909	0	6.95414	13.9636	21.4976	28.781	36.5679	0	7.1876	13.2229	23.1207	31.4543	38.3728
	SD	0	0.808018	1.33317	2.39165	3.03547	3.09267	0	0.716276	0.893857	1.08703	1.40944	2.0816	0	0.627508	1.40197	2.08653	2.84347	1.86422	0	1.36448	1.33959	1.99639	2.97384	2.23009
	MMC
		WT						anac044-1						anac085-1						anac044-1 anac085-1
		0 d	1 d	2 d	3 d	4 d	5 d	0 d	1 d	2 d	3 d	4 d	5 d	0 d	1 d	2 d	3 d	4 d	5 d	0 d	1 d	2 d	3 d	4 d	5 d
	#1	0	5.638	8.892	11.468	11.468	11.468	0	6.529	11.552	14.012	15.931	16.606	0	6.303	11.93	14.073	15.657	16.796	0	6.266	12.016	16.828	19.409	20.655
	#2	0	5.104	8.196	10.01	10.094	10.094	0	8.466	14.518	18.967	20.35	21.324	0	8.083	14.351	18.05	19.427	20.885	0	6.829	12.635	15.514	18.089	19.62
	#3	0	5.206	8.62	10.712	11.582	11.582	0	7.441	13.008	17.435	18.714	19.599	0	7.015	11.256	13.814	14.846	15.605	0	7.384	12.122	16.893	19.162	20.791
	#4	0	4.758	7.668	8.854	10.027	10.027	0	7.751	14.35	18.516	20.887	21.8	0	7.13	12.644	14.932	16.182	16.952	0	7.847	13.599	17.228	20.103	21.123
	#5	0	4.269	7.891	9.271	10.35	10.35	0	7.964	14.709	17.702	19.88	22.319	0	8.573	13.949	17.745	19.085	20.182	0	6.666	11.986	15.549	17.852	19.625
	#6	0	6.903	11.765	13.964	15.387	16.483	0	8.158	14.185	16.952	19.007	19.937	0	9.278	15.087	17.701	19.33	20.511	0	7.578	13.441	16.924	19.579	21.134
	#7	0	5.696	8.915	10.7	11.495	11.495	0	7.306	13.381	16.449	18.716	21.004	0	8.67	14.126	17.479	18.569	20.254	0	8.361	14.981	19.349	21.61	23.006
	#8	0	5.779	8.754	10.996	12.321	13.358	0	7.499	13.231	16.17	18.2	20.359	0	7.712	12.456	15.692	15.692	15.692	0	6.954	12.202	16.521	19.036	21.82
	#9	0	6.562	9.134	11.397	12.775	14.292	0	7.412	13.904	17.084	18.537	20.011	0	8.8	14.5	17.95	19.613	20.566	0	6.442	12.188	16.93	20.967	25.574
	#10	0	5.904	9.329	11.451	12.163	12.5	0	7.528	14.144	18.384	21.08	23.349	0	7.092	12.318	14.876	16.5	17.174	0	8.722	15.524	19.542	24.494	28.059
	#11	0	6.445	10.883	13.596	15.618	17.019	0	7.567	13.804	18.075	20.634	22.956	0	7.192	11.383	14.427	15.466	16.095	0	7.69	13.463	17.582	21.333	25.378
	#12	0	4.705	8.082	9.766	10.797	10.797	0	7.596	13.203	17.233	19.084	19.786	0	8.229	13.334	17.673	19.19	20.662	0	6.466	12.177	15.06	18.817	23.167
	#13	0	4.726	7.659	9.002	10.345	10.345	0	8.319	14.738	19.72	21.237	23.778	0	6.272	11.821	14.416	16.034	17.13	0	7.462	12.13	16.933	20.456	24.176
	#14	0	5.112	8.504	10.733	11.706	11.706	0	6.304	11.511	14.015	15.926	17.653							0	7.23	12.377	16.893	21.5	24.825
	#15	0	4.652	7.586	9.564	9.564	9.564													0	7.726	13.771	17.383	20.142	24.478
	#16	0	4.688	8.181	10.818	10.818	10.818													0	8.207	13.3	18.114	22.811	26.516
	Average root length (mm)	0	5.38419	8.75369	10.7689	11.6569	11.9936	0	7.56	13.5884	17.1939	19.1559	20.7486	0	7.71915	13.0119	16.0637	17.3532	18.3465	0	7.36438	12.9945	17.0777	20.335	23.1217
	SD	0	0.780703	1.14827	1.45325	1.75067	2.23903	0	0.601369	1.03593	1.65686	1.70316	2.05925	0	0.967715	1.28413	1.70419	1.8369	2.14591	0	0.725571	1.08829	1.21204	1.74963	2.56276
	MMS
		WT						anac044-1						anac085-1						anac044-1 anac085-1
		0 d	1 d	2 d	3 d	4 d	5 d	0 d	1 d	2 d	3 d	4 d	5 d	0 d	1 d	2 d	3 d	4 d	5 d	0 d	1 d	2 d	3 d	4 d	5 d
	#1	0	6.593	11.13	15.684	19.607	23.027	0	5.814	11.698	18.373	24.529	28.808	0	6.121	12.051	17.424	22.858	26.582	0	5.835	10.378	14.211	18.8	21.576
	#2	0	5.905	10.679	14.403	19.03	22.709	0	5.381	10.47	15.045	21.206	25.516	0	4.897	9.257	13.91	18.441	22.977	0	5.565	11.256	17.568	24.694	30.337
	#3	0	6.348	11.051	15.009	19.406	23.38	0	6.04	12.72	18.812	24.992	29.447	0	5.975	10.47	14.378	18.789	23.633	0	6.006	11.308	18.216	24.789	30.061
	#4	0	4.341	7.933	11.994	15.304	18.256	0	5.56	11.732	18.979	24.653	30.069	0	5.674	11.774	16.678	21.899	25.665	0	4.745	9.615	14.557	21.442	30.275
	#5	0	4.126	8.909	12.47	15.076	18.271	0	4.397	9.879	15.497	21.862	27.673	0	7.527	13.099	17.919	22.706	28.099	0	6.1	10.547	16.351	21.665	26.452
	#6	0	3.713	7.018	11.156	13.844	15.369	0	5.956	12.161	17.952	24.953	30.92	0	5.6	10.942	16.193	21.613	26.359	0	6.369	10.943	18.809	22.995	25.368
	#7	0	4.238	7.582	10.061	12.746	15.603	0	5.767	11.882	18.367	21.209	27.336	0	4.865	9.408	13.77	19.102	23.402	0	6.576	11.779	18.673	23.165	27.364
	#8	0	4.24	7.825	10.817	13.636	16.225	0	5.72	11.624	17.344	21.218	26.961	0	5.387	9.497	13.847	18.767	24.24	0	6.228	12.019	18.53	23.74	27.62
	#9	0	3.698	6.881	10.788	12.438	14.311	0	6.431	12.332	18.34	21.076	27.26	0	5.522	10.497	15.265	20.324	25.456	0	6.71	11.888	19.156	23.457	28.367
	#10	0	4.229	9.361	12.939	15.987	19.979	0	4.314	9.552	15.273	25.093	32.097	0	7.331	12.274	16.419	21.099	26.974	0	6.564	10.943	18.655	23.361	27.015
	#11	0	4.434	8.288	12.456	16.08	18.832	0	6.222	12.189	18.65	23.852	29.444	0	6.187	11.745	16.474	21.907	27.088	0	6.229	10.189	16.088	21.167	25.509
	#12	0	6.757	11.323	14.882	19.677	23.488	0	6.172	12.32	18.45	24.747	30.04	0	5.64	9.946	14.523	18.792	24.748	0	4.821	9.851	14.191	20.001	27.271
	#13	0	5.825	10.28	14.451	19.108	24.036	0	5.205	10.458	15.005	21.44	26.522	0	4.209	8.847	13.641	18.244	23.377	0	5.839	11.191	18.265	24.825	31.237
	#14	0	6.2	10.707	15.159	19.093	23.422	0	4.838	10.832	17.444	22.859	27.658	0	5.984	11.355	16.89	22.07	28.005	0	5.984	10.481	14.708	19.065	22.45
	#15																			0	6.834	10.979	17.7	25.104	31.262
	Average root length (mm)	0	5.04621	9.21193	13.0192	16.5023	19.7791	0	5.55836	11.4178	17.3951	23.1206	28.5536	0	5.77993	10.7973	15.5236	20.4722	25.4718	0	6.027	10.8911	17.0452	22.5513	27.4776
	SD	0	1.14268	1.6285	1.89738	2.74373	3.53226	0	0.660769	0.997674	1.51033	1.70653	1.85931	0	0.885281	1.29951	1.49658	1.72265	1.76644	0	0.615102	0.718003	1.84786	2.09438	2.9483
