# Supplementary material for: A regulatory module controlling stress-induced cell cycle arrest in Arabidopsis
Source: eLife. 2019 Apr 4;8:e43944. doi: 10.7554/eLife.43944 (PMC6449083; doi:10.7554/eLife.43944)
Supplement: Figure 2—figure supplement 2—source data 1. [file elife-43944-fig2-figsupp2-data1.xlsx]

## Sheet: Fig 2-figure supplement 2A
	Figure 2-figure supplement 2-source data 1
	Figure 2-figure supplement 2A
	control
		WT						anac044-1						anac044-2						anac085-1						anac085-2
		0 d	1 d	2 d	3 d	4 d	5 d	0 d	1 d	2 d	3 d	4 d	5 d	0 d	1 d	2 d	3 d	4 d	5 d	0 d	1 d	2 d	3 d	4 d	5 d	0 d	1 d	2 d	3 d	4 d	5 d
	#1	0	7.526	17.015	31.783	43.923	55.841	0	8.318	18.359	29.507	44.875	58.093	0	7.03	14.329	24.214	35.335	46.917	0	8.607	18.537	30.799	37.82	55.382	0	7.61	17.946	30.081	42.801	55.282
	#2	0	8.861	19.103	32.392	44.818	57.022	0	9.138	19.32	29.532	41.829	52.691	0	9.299	20.217	28.461	39.462	52.336	0	9.09	18.916	32.232	45.753	58.781	0	7.521	16.423	28.337	41.317	53.538
	#3	0	7.798	16.946	29.854	41.292	52.916	0	8.954	18.662	30.505	42.344	50.782	0	7.567	16.294	33.909	46.69	60.721	0	8.455	18.049	30.207	42.714	56.401	0	6.741	15.929	27.351	40.294	52.256
	#4	0	8.354	17.554	28.073	41.358	53.953	0	7.389	16.459	26.808	38.278	47.229	0	8.372	17.874	29.912	43.263	55.781	0	7.472	17.362	30.744	40.725	52.783	0	6.846	15.679	27.226	40.913	53.789
	#5	0	7.586	16.758	30.693	42.029	54.762	0	8.167	17.091	27.786	38.748	47.952	0	7.88	17.017	28.157	40.707	53.529	0	8.044	18.143	29.691	43.578	56.208	0	7.535	16.308	28.291	40.517	53.111
	#6	0	8.918	18.808	32.16	45.272	57.103	0	7.92	16.914	28.038	40.731	48.447	0	8.577	18.351	29.265	43.448	56.338	0	9.006	19.503	32.265	44.833	57.399	0	7.663	15.726	26.591	40.751	53.395
	#7	0	7.719	16.924	29.823	41.043	53.234	0	8.931	18.744	29.599	45.216	58.455	0	6.794	14.564	24.386	35.815	48.514	0	8.936	18.629	30.933	44.424	57.657	0	7.731	18.62	30.901	44.081	56.63
	#8	0	8.11	18.062	28.499	41.946	54.704	0	9.336	19.656	30.102	42.516	53.38	0	9.792	20.648	28.268	39.741	52.949	0	9.887	17.146	29.422	42.327	56.792	0	7.558	16.409	28.627	41.179	54.269
	#9	0	7.166	14.435	25.886	38.998	50.829	0	8.852	18.772	30.747	42.484	51.522	0	7.842	16.629	34.265	47.041	61.441	0	8.146	20.806	33.512	41.844	58.283	0	7.531	16.682	28.165	40.772	52.447
	#10	0	7.672	15.622	29.151	42.598	55.356	0	7.861	17.695	28.101	39.813	48.383	0	9.331	18.744	30.71	43.958	56.751	0	7.809	16.843	29.798	43.568	56.896	0	6.863	15.984	27.439	40.976	53.938
	#11	0	8.819	18.104	31.393	43.819	57.023	0	8.161	16.97	27.537	39.119	47.266	0	8.153	17.223	27.866	39.948	53.602	0	7.867	18.411	31.791	42.356	54.649	0	7.308	15.862	27.725	40.334	52.589
	#12	0	8.083	15.774	28.682	41.967	54.562	0	7.779	16.47	28.035	40.913	49.821	0	7.938	18.293	28.7	42.318	55.382	0	9.252	19.106	31.978	44.077	56.864	0	7.872	16.076	27.188	42.059	59.843
	Average root length (mm)	0	8.051	17.0921	29.8658	42.4219	54.7754	0	8.4005	17.926	28.8581	41.4055	51.1684	0	8.21458	17.5152	29.0094	41.4772	54.5217	0	8.54758	18.4543	31.1143	42.8349	56.5079	0	7.39825	16.4703	28.1602	41.3328	54.2572
	SD	0	0.578939	1.35821	1.93468	1.77665	1.88592	0	0.622366	1.12859	1.28885	2.24254	3.89173	0	0.916437	1.94301	3.05631	3.71554	4.26304	0	0.709546	1.09002	1.25195	2.10519	1.63735	0	0.376418	0.910104	1.24727	1.12647	2.14988
	bleomycin
		WT						anac044-1						anac044-2						anac085-1						anac085-2
		0 d	1 d	2 d	3 d	4 d	5 d	0 d	1 d	2 d	3 d	4 d	5 d	0 d	1 d	2 d	3 d	4 d	5 d	0 d	1 d	2 d	3 d	4 d	5 d	0 d	1 d	2 d	3 d	4 d	5 d
	#1	0	5.737	11.483	16.787	20.981	23.595	0	9.128	15.217	19.905	26.353	31.28	0	6.914	12.964	18.398	23.409	28.775	0	6.365	12.507	20.471	26.068	30.518	0	6.937	13.336	19.506	23.623	28.691
	#2	0	6.182	11.418	15.828	20.487	23.041	0	8.813	15.298	18.859	25.017	29.844	0	8.114	14.895	21.01	26.89	30.99	0	7.132	14.755	19.862	25.174	30.071	0	6.752	13.845	20.693	26.198	30.569
	#3	0	6.993	13.389	17.625	21.165	25.645	0	9.208	15.818	21.564	24.97	32.151	0	8.265	15.256	21.273	26.35	30.702	0	7.038	14.623	19.902	24.757	28.481	0	7.629	14.464	20.673	25.415	29.238
	#4	0	7.161	12.775	16.946	22.345	24.273	0	7.902	14.181	19.201	24.14	27.991	0	7.146	15.176	21.095	24.78	31.16	0	7.283	13.556	18.723	23.961	27.802	0	7.331	14.337	20.889	25.424	31.145
	#5	0	6.723	12.856	17.852	22.634	25.189	0	10.353	16.951	22.389	25.81	31.792	0	8.235	14.662	21.186	25.96	30.959	0	7.864	14.263	21.122	25.185	30.277	0	7.185	13.491	18.962	20.82	26.813
	#6	0	6.656	12.281	16.93	21.896	24.106	0	9.755	15.27	21.819	26.908	31.414	0	8.116	15.078	19.785	26.321	30.824	0	6.947	13.368	20.054	24.817	30.451	0	7.467	14.091	19.644	24.055	28.796
	#7	0	5.222	9.855	13.317	19.645	22.941	0	5.852	12.935	19.719	26.645	32.713	0	5.995	11.081	16.706	22.388	29.023	0	8.417	14.295	20.952	26.623	33.935	0	7.078	13.503	19.392	27.083	32.44
	#8	0	5.112	10.064	13.46	19.36	23.115	0	5.806	10.84	18.014	25.54	32.395	0	5.165	12.361	18.313	23.442	31.402	0	7.257	13.51	20.225	25.568	32.471	0	6.151	12.778	19.096	26.453	35.096
	#9	0	4.855	9.475	12.64	17.977	20.268	0	6.965	13.115	20.245	27.715	34.283	0	5.695	11.369	15.733	24.645	31.261	0	7.755	13.764	20.094	26.842	33.276	0	6.001	10.178	14.852	21.053	33.166
	#10	0	6.493	11.713	16.357	21.394	25.81	0	6.824	13.309	21.006	27.765	34.201	0	6.459	12.781	19.516	25.434	32.339	0	8	14.548	21.409	28.59	35.728	0	5.673	10.875	16.08	21.597	27.473
	#11	0	7.096	11.791	15.39	20.795	24.315	0	6.014	13.024	19.361	25.902	30.361	0	7.206	13.682	19.368	25.673	31.961	0	7.792	14.632	21.249	29.133	35.905	0	5.046	11.78	17.922	23.392	29.96
	#12							0	6.656	13.902	20.239	26.836	31.796	0	6.691	13.2	19.603	25.996	32.893	0	6.176	12.873	19.174	25.805	32.674	0	6.71	13.431	20.334	26.53	33.762
	Average root length (mm)	0	6.20273	11.5545	15.7393	20.789	23.8453	0	7.773	14.155	20.1934	26.1334	31.6851	0	7.00008	13.5421	19.3322	25.1073	31.0241	0	7.3355	13.8912	20.2697	26.0436	31.7991	0	6.66333	13.0091	19.0036	24.3036	30.5957
	SD	0	0.841805	1.28902	1.82128	1.37638	1.55672	0	1.62461	1.64813	1.29766	1.114	1.75569	0	1.05104	1.48554	1.7889	1.39844	1.18816	0	0.664076	0.742445	0.823692	1.54555	2.62857	0	0.789182	1.36993	1.87671	2.23128	2.58954
	HU
		WT						anac044-1						anac044-2						anac085-1						anac085-2
		0 d	1 d	2 d	3 d	4 d	5 d	0 d	1 d	2 d	3 d	4 d	5 d	0 d	1 d	2 d	3 d	4 d	5 d	0 d	1 d	2 d	3 d	4 d	5 d	0 d	1 d	2 d	3 d	4 d	5 d
	#1	0	6.62	13.751	20.99	26.087	33.342	0	6.683	15.154	23.214	33.91	40.216	0	7.35	14.705	23.6	32.062	39.989	0	9.135	17.36	26.592	37.389	47.042	0	7.652	14.726	22.656	31.049	40.756
	#2	0	7.635	13.993	21.029	29.504	36.556	0	8.819	17.588	26.082	33.666	40.481	0	7.66	12.148	18.182	31.734	39.068	0	8.293	16.116	25.143	34.082	44.862	0	7.866	14.541	22.78	31.906	38.428
	#3	0	7.514	13.864	21.782	29.443	39.87	0	10.816	18.598	26.341	34.321	41.536	0	9.09	15.209	23.39	32.443	41.179	0	9.295	16.665	25.385	34.088	44.47	0	7.676	14.444	23.067	32.124	41.606
	#4	0	7.421	13.327	20.301	28.146	36.229	0	10.597	17.843	25.879	36.609	44.808	0	6.795	12.618	20.026	28.955	38.059	0	7.833	15.34	23.675	33.344	43.045	0	6.812	14.612	27.556	37.604	47.924
	#5	0	7.48	13.421	24.064	31.783	36.946	0	9.985	16.758	25.334	34.142	43.149	0	8.138	15.746	24.3	34.518	42.908	0	9.4	14.829	25.972	38.454	47.97	0	8.646	17.19	22.354	31.264	41.861
	#6	0	6.298	13.298	20.972	26.988	32.928	0	9.178	16.317	24.739	34.632	42.115	0	9.921	17.782	26.344	37.433	45.682	0	7.286	13.038	21.449	28.931	38.275	0	8.581	17.363	27.106	36.586	46.555
	#7	0	7.439	13.782	21.329	29.218	37.367	0	9.988	16.673	25.327	35.227	42.075	0	8.723	16.32	25.782	34.782	44.822	0	8.025	14.041	22.422	29.988	39.928	0	6.896	15.219	23.545	31.974	42.335
	#8	0	7.892	13.328	21.099	29.003	36.17	0	10.204	17.246	25.113	34.841	42.811	0	9.02	16.424	25.237	34.282	44.782	0	9.961	15.425	27.137	30.251	38.712	0	7.436	14.65	22.926	31.917	41.427
	#9	0	7.327	13.382	20.377	29.91	38.039	0	9.483	17.086	24.655	32.875	40.605	0	7.218	15.682	23.232	33.289	43.672	0	7.521	14.37	23.351	32.002	41.463	0	5.836	14.341	22.044	31.698	40.152
	#10	0	7.021	14.998	21.929	28.721	35.801	0	10.43	18.981	26.453	37.064	45.033	0	9.128	14.682	25.43	38.82	46.328	0	8.724	16.111	24.147	33.607	43.864	0	7.649	14.307	22.622	31.672	41.686
	#11	0	6.098	13.911	20.379	30.278	39.028	0	9.077	17.858	26.122	33.57	40.523	0	7.782	13.432	22.892	28.729	38.78	0	9.28	16.152	25.015	33.995	44.589	0	7.136	14.81	22.691	31.754	41.104
	#12	0	7.289	14.282	21.322	28.366	35.333	0	6.685	15.632	24.197	33.281	39.765	0	8.722	14.892	22.777	29.682	39.678	0	8.661	16.26	24.568	34.017	44.566
	Average root length (mm)	0	7.1695	13.7781	21.2978	28.9539	36.4674	0	9.32875	17.1445	25.288	34.5115	41.9264	0	8.29558	14.97	23.4327	33.0607	42.0789	0	8.61783	15.4756	24.5713	33.3457	43.2322	0	7.47145	15.1094	23.577	32.6862	42.1667
	SD	0	0.552711	0.498638	1.01285	1.49002	2.04099	0	1.38247	1.12811	0.970914	1.27486	1.75406	0	0.946521	1.62454	2.37333	3.1492	2.9564	0	0.833571	1.22525	1.66937	2.80621	3.07863	0	0.801673	1.10067	1.8973	2.21346	2.73449
	MMC
		WT						anac044-1						anac044-2						anac085-1						anac085-2
		0 d	1 d	2 d	3 d	4 d	5 d	0 d	1 d	2 d	3 d	4 d	5 d	0 d	1 d	2 d	3 d	4 d	5 d	0 d	1 d	2 d	3 d	4 d	5 d	0 d	1 d	2 d	3 d	4 d	5 d
	#1	0	6.081	9.733	10.76	10.76	10.76	0	6.256	11.884	15.834	17.603	17.603	0	7.773	13.16	15.244	18.552	18.552	0	7.08	12.395	14.273	15.416	15.416	0	6.633	11.812	13.947	15.705	16.332
	#2	0	6.819	11.848	12.54	12.54	12.54	0	6.457	12.785	16.915	19.397	19.397	0	8.509	12.984	14.524	17.188	17.188	0	6.516	11.521	13.737	14.579	14.579	0	7.961	14.248	15.461	17.653	17.893
	#3	0	5.678	9.102	9.778	10.903	10.903	0	6.487	12.887	17.136	20.116	20.116	0	8.243	12.893	17.047	19.023	19.023	0	8.043	13.093	15.6	16.659	16.659	0	6.918	13.013	14.346	16.018	16.973
	#4	0	6.076	10.195	11.331	11.921	11.921	0	5.141	10.656	14.583	17.185	17.185	0	6.706	11.704	14.125	15.561	15.561	0	7.734	12.537	15.226	16.706	16.706	0	5.943	11.298	13.369	15.154	15.643
	#5	0	6.582	9.292	10.952	13.997	13.997	0	6.608	12.952	16.387	18.274	18.274	0	8.494	14.181	18.326	20.479	22.168	0	7.337	11.733	13.361	14.601	14.601	0	7.921	13.241	15.771	17.708	18.43
	#6	0	6.042	10.008	11.217	11.217	11.217	0	6.649	13.446	13.596	16.562	16.562	0	6.795	11.467	14.7	17.106	18.751	0	8.1	11.753	13.225	14.227	14.227	0	7.074	11.985	13.818	16.687	17.732
	#7	0	6.944	8.49	9.94	10.745	10.745	0	6.701	13.154	16.156	18.746	18.84	0	7.338	12.369	14.249	16.481	16.481	0	7.442	12.681	19.801	28.141	28.141	0	6.888	11.742	14.105	16.252	17.032
	#8	0	6.201	9.996	10.596	10.603	10.856	0	6.519	11.593	14.985	17.929	19.196	0	7.725	12.348	14.749	16.808	18.552	0	7.877	12.561	14.849	16.712	16.712	0	6.683	11.878	14.338	16.793	17.337
	#9	0	4.465	7.815	8.574	9.922	9.922	0	6.405	10.721	13.155	16	17.545	0	6.584	12.084	15.587	17.7	20.146	0	8.077	12.019	13.695	15.044	15.044	0	7.883	14.348	15.534	17.753	18.332
	#10	0	5.118	10.088	11.596	13.647	13.647	0	6.647	12.233	15.679	18.681	19.934	0	8.308	14.482	19.075	21.306	22.908	0	7.531	11.876	13.625	15.677	15.677	0	6.23	13.832	14.92	16.438	16.838
	#11	0	5.851	9.786	10.764	13.026	13.026	0	6.859	12.843	16.298	17.29	19.814	0	7.521	12.267	14.881	16.659	16.659	0	8.398	14.635	17.25	19.39	19.39	0	5.484	11.432	13.232	15.43	15.832
	#12							0	7.472	14.77	17.161	19.107	20.932	0	7.942	12.519	15.212	18.141	18.141	0	7.724	12.977	16.134	17.582	17.582	0	7.677	13.949	15.743	17.887	18.132
	#13													0	8.654	12.854	17.087	19.389	19.389	0	6.678	11.643	14.055	16.235	16.235	0	7.843	12.732	14.723	16.237	16.237
	#14													0	8.587	13.174	15.793	18.254	18.338	0	7.318	13.043	14.794	16.333	16.333
	Average root length (mm)	0	5.987	9.66845	10.7316	11.7528	11.7758	0	6.51675	12.4937	15.6571	18.0742	18.7832	0	7.7985	12.749	15.7571	18.0462	18.7041	0	7.56107	12.4619	14.9732	16.9501	16.9501	0	7.01062	12.7315	14.5621	16.5935	17.1341
	SD	0	0.722032	1.0359	1.04271	1.36301	1.34366	0	0.529493	1.16254	1.32697	1.20916	1.34854	0	0.722741	0.843921	1.54399	1.6037	2.04042	0	0.54585	0.828379	1.80409	3.49555	3.49555	0	0.815848	1.11052	0.875267	0.923995	0.938783
	MMS
		WT						anac044-1						anac044-2						anac085-1						anac085-2
		0 d	1 d	2 d	3 d	4 d	5 d	0 d	1 d	2 d	3 d	4 d	5 d	0 d	1 d	2 d	3 d	4 d	5 d	0 d	1 d	2 d	3 d	4 d	5 d	0 d	1 d	2 d	3 d	4 d	5 d
	#1	0	6.801	11.092	14.754	19.953	23.756	0	7.077	13.792	20.181	26.751	31.832	0	6.795	14.622	20.101	26.113	32.896	0	6.795	12.184	18.654	24.353	34.211	0	6.642	13.348	19.559	26.117	32.059
	#2	0	6.277	11.103	15.513	20.722	24.788	0	5.986	13.287	19.585	26.553	31.55	0	7.586	12.746	19.431	26.18	32.61	0	7.586	14.247	21.249	28.079	34.962	0	5.024	9.498	17.303	23.514	30.102
	#3	0	4.611	9.252	12.313	17.464	20.979	0	6.014	12.316	19.761	26.502	32.994	0	7.706	13.594	20.662	27.328	34.42	0	7.706	14.434	20.94	28.365	34.578	0	5.479	11.259	17.068	24.365	32.987
	#4	0	3.972	8.016	11.358	16.287	19.202	0	6.455	13.625	20.307	27.43	34.08	0	7.603	12.795	17.128	25.841	33.214	0	7.603	14.605	21.011	27.567	33.469	0	5.897	11.1	17.338	25.111	33.605
	#5	0	5.384	10.271	13.705	19.409	23.09	0	5.857	12.812	19.141	26.564	31.867	0	6.618	13.724	20.221	25.984	33.046	0	6.618	12.929	19.497	24.893	31.337	0	6.13	12.479	18.486	25.846	34.664
	#6	0	5.26	9.858	13.42	19.593	22.944	0	9.384	16.199	22.465	27.427	32.609	0	8.189	13.973	19.396	25.185	31.373	0	8.189	14.753	20.745	26.53	33.78	0	6.485	12.641	18.776	26.012	34.457
	#7	0	6.577	13.183	18.347	22.934	27.758	0	10.07	17.038	22.595	27.378	32.873	0	8.207	14.951	19.768	26.386	31.74	0	6.859	13.324	20.587	25.217	30.792	0	7.674	14.219	19.411	24.352	28.834
	#8	0	6.812	12.707	17.462	22.316	26.498	0	7.962	14.459	19.828	25.059	28.833	0	8.202	14.96	21.687	27.014	31.682	0	7.411	14.43	20.955	25.077	30.351	0	6.791	12.823	18.341	20.576	20.576
	#9	0	7.108	12.925	17.567	23.881	27.473	0	9.593	16.14	19.301	28.189	32.504	0	7.716	14.88	21.145	25.762	31.871	0	7.596	14.205	19.896	25.252	29.262	0	7.321	15.147	21.797	26.322	31.762
	#10	0	7.06	13.797	18.771	24.45	28.596	0	9.692	16.342	20.168	26.669	31.777	0	7.967	14.782	21.154	26.427	30.583	0	7.42	14.989	21.058	26.187	30.152	0	8.118	14.663	21.148	25.347	29.059
	#11	0	6.975	12.132	16.613	21.312	26.689	0	8.445	15.045	20.042	25.903	30.243	0	8.474	15.534	21.614	27.024	31.279	0	7.351	15.05	19.963	26.06	30.825	0	7.028	13.896	20.52	25.364	30.091
	#12	0	6.734	12.023	18.056	22.757	24.416							0	6.724	12.764	18.485	23.464	28.716	0	6.636	12.495	20.191	26.401	30.827	0	6.419	12.854	19.41	23.372	28.442
	Average root length (mm)	0	6.13092	11.3633	15.6566	20.9232	24.6824	0	7.86682	14.6414	20.3067	26.7659	31.9238	0	7.64892	14.1104	20.066	26.059	31.9525	0	7.31417	13.9704	20.3955	26.1651	32.0455	0	6.584	12.8273	19.0964	24.6915	30.5532
	SD	0	1.05807	1.75207	2.51943	2.50796	2.86252	0	1.65641	1.6077	1.15835	0.842699	1.41608	0	0.629014	0.981633	1.34248	1.01591	1.46048	0	0.486062	0.983793	0.776534	1.29639	1.99763	0	0.889203	1.61766	1.51983	1.62682	3.82231

## Sheet: Fig 2-figure supplement 2B
	Figure 2-figure supplement 2-source data 1
	Figure 2-figure supplement 2B
	control
		WT						anac044-1 anac085-1						sog1-101						anac044-1 anac085-1 sog1-101
		0 d	1 d	2 d	3 d	4 d	5 d	0 d	1 d	2 d	3 d	4 d	5 d	0 d	1 d	2 d	3 d	4 d	5 d	0 d	1 d	2 d	3 d	4 d	5 d
	#1	0	6.778	13.38	24.51	35.936	48.657	0	7.457	17.482	30.707	44.839	54.948	0	7.886	17.161	29.674	41.269	50.976	0	8.532	16.469	29.075	41.568	50.635
	#2	0	7.42	13.708	24.308	34.732	44.661	0	4.947	11.466	21.762	32.536	41.377	0	7.176	15.557	27.928	40.65	50.989	0	7.634	14.873	28.515	39.439	48.703
	#3	0	8.403	17.32	29.902	43.181	55.728	0	7.406	16.176	27.971	39.616	52.225	0	7.08	14.427	27.523	38.941	48.92	0	6.713	15.227	27.645	38.842	50.52
	#4	0	8.245	17.235	29.972	42.415	53.531	0	6.532	12.894	22.961	33.823	43.202	0	6.714	15.95	26.912	38.934	50.685	0	8.069	17.906	29.862	44.118	55.288
	#5	0	7.093	15.139	28.316	38.742	50.915	0	6.869	14.517	25.794	37.74	50.04	0	6.643	15.008	28.481	38.544	49.761	0	6.424	14.571	26.204	38.037	49.501
	#6	0	5.75	12.692	22.421	32.649	42.717	0	7.477	15.396	28.185	38.103	49.855	0	6.324	12.984	25.405	35.862	45.109	0	8.809	16.993	28.946	38.81	50.289
	#7	0	6.602	14.441	25.078	35.044	46.026	0	6.921	14.461	25.942	37.103	48.674	0	7.767	16.541	28.795	41.409	52.689	0	6.796	14.693	25.155	35.814	46.073
	#8	0	7.1	15.515	26.065	37.065	48.065	0	7.879	16.045	28.148	40.842	50.102	0	7.841	16.722	31.109	41.875	52.35	0	7.401	14.793	26.535	38.481	48.295
	#9	0	5.515	12.847	23.281	34.292	43.109	0	8.454	17.597	31.609	44.965	56.43	0	8.325	18.196	32.353	44.779	56.52	0	9.584	18.516	28.299	40.707	51.905
	#10	0	6.295	14.39	28.3	38.437	48.524	0	7.063	15.979	28.118	40.655	51.404	0	7.839	17.094	30.042	42.979	53.912	0	7.608	15.764	31.303	44.12	55.204
	#11	0	7.7	16.906	30.214	40.906	51.189	0	7.025	16.241	28.905	41.388	52.339	0	6.339	13.619	27.269	39.597	51.106	0	9.062	19.252	32.262	46.579	58.59
	#12	0	8.157	16.58	30.385	43.335	52.759	0	7.337	14.9	27.173	39.788	50.536	0	7.266	14.862	27.758	36.22	46.49	0	7.639	16.306	28.933	41.607	53.417
	#13	0	7.52	14.19	24.257	35.846	45.15	0	6.952	13.484	29.335	42.348	53.974	0	7.818	16.616	29.123	41.185	52.493	0	7.581	15.711	30.148	40.249	51.25
	#14	0	6.045	13.01	23.005	35.146	45.281	0	7.826	16.669	25.381	36.1	45.712	0	8.176	16.512	28.985	41.717	53.42	0	9.215	18.039	31.881	44.436	56.112
	#15							0	5.502	11.206	21.106	32.701	40.458	0	8.18	16.562	30.824	43.386	53.829
	#16							0	7.988	17.665	31.629	45.76	56.77	0	8.99	17.885	31.089	43.525	54.734
	Average	0	7.0445	14.8109	26.4296	37.6947	48.308	0	7.10219	15.1361	27.1704	39.2692	49.8779	0	7.52275	15.981	28.9544	40.6795	51.4989	0	7.93336	16.3652	28.9116	40.9148	51.8416
	SD	0	0.926917	1.66058	2.96397	3.53443	4.05163	0	0.886981	2.02941	3.20061	4.17069	4.97789	0	0.765232	1.46978	1.83245	2.53053	2.95173	0	0.981963	1.55273	2.10219	3.00686	3.47069
	bleomycin
		WT						anac044-1 anac085-1						sog1-101						anac044-1 anac085-1 sog1-101
		0 d	1 d	2 d	3 d	4 d	5 d	0 d	1 d	2 d	3 d	4 d	5 d	0 d	1 d	2 d	3 d	4 d	5 d	0 d	1 d	2 d	3 d	4 d	5 d
	#1	0	5.828	10.967	15.927	19.187	21.21	0	7.02	13.216	19.648	26.239	31.802	0	6.235	12.081	18.031	25.243	27.861	0	6.469	13.917	19.275	24.968	30.389
	#2	0	6.231	10.294	15.568	19.375	21.7	0	6.772	12.017	19.194	24.224	30.251	0	6.956	11.881	17.401	22.984	29.026	0	8.286	14.869	21.852	27.73	32.045
	#3	0	7.481	12.884	17.627	21.724	24.58	0	6.785	13.427	19.972	25.834	30.537	0	6.314	12.259	18.236	24.01	30.006	0	9.69	16.963	23.468	29.309	33.706
	#4	0	5.334	9.744	13.628	16.02	18.306	0	5.519	10.794	16.147	20.647	26.211	0	8.091	13.71	20.185	25.903	31.188	0	7.702	13.154	18.246	24.419	29.31
	#5	0	5.723	10.73	15.751	18.431	19.864	0	6.311	11.904	19.249	25.21	31.21	0	6.614	12.019	18.268	24.306	29.018	0	6.242	12.123	17.408	24.134	27.325
	#6	0	5.457	10.532	15.077	18.076	18.497	0	6.258	11.55	18.261	23.707	28.442	0	6.919	12.872	19.723	25.984	30.364	0	7.532	14.303	21.496	27.02	30.803
	#7	0	6.562	13.126	19.068	23.015	26.386	0	6.332	11.948	18.106	23.538	29.793	0	7.892	13.868	19.763	25.895	31.203	0	6.578	11.835	17.883	23.562	27.489
	#8	0	5.436	10.573	15.654	18.901	20.6	0	6.032	11.999	19.041	24.03	30.326	0	7.807	13.962	19.983	26.174	30.965	0	6.064	10.175	14.189	18.485	21.666
	#9	0	5.83	10.388	15.348	19.887	21.652	0	7.236	13.899	19.875	26.702	32.012	0	6.28	12.381	18.632	25.468	27.438	0	6.787	14.471	19.436	24.572	30.573
	#10	0	6.109	10.199	15.991	19.683	21.834	0	6.901	12.328	19.122	24.271	30.497	0	6.866	11.368	17.572	22.482	29.439	0	8.382	14.574	21.472	27.747	32.199
	#11	0	7.386	12.773	17.52	21.546	23.032	0	6.329	13.481	19.198	25.028	30.386	0	6.438	12.441	18.009	23.22	29.182	0	9.021	16.429	23.559	29.576	33.466
	#12	0	5.589	9.993	13.021	16.233	18.572	0	5.991	10.686	16.571	22.62	25.484	0	8.223	13.862	19.119	26.43	31.348	0	7.47	13.555	18.81	24.662	29.572
	#13	0	5.562	10.441	15.488	18.73	19.459	0	6.593	11.237	19.348	25.302	31.001	0	6.082	12.382	18.622	24.378	29.428	0	6.438	12.382	17.502	24.221	27.953
	#14	0	5.991	10.827	15.872	18.839	18.081	0	6.47	11.872	18.34	23.097	28.437	0	6.397	12.022	19.681	26.552	30.432	0	7.181	14.038	21.572	27.49	30.245
	#15	0	6.439	10.751	15.462	18.173	20.543	0	6.872	11.292	19.167	24.715	30.349	0	7.186	13.682	19.309	25.477	31.437	0	6.489	11.472	18.181	23.577	27.423
	Average	0	6.06387	10.9481	15.8001	19.188	20.9544	0	6.49473	12.11	18.7493	24.3443	29.7825	0	6.95333	12.7193	18.8356	24.9671	29.889	0	7.3554	13.6173	19.6233	25.4315	29.6109
	SD	0	0.664376	1.07432	1.47577	1.87898	2.38373	0	0.452599	0.990533	1.11202	1.53561	1.88398	0	0.727358	0.867326	0.90862	1.31821	1.25838	0	1.08733	1.82547	2.57354	2.80974	3.02473
	HU
		WT						anac044-1 anac085-1						sog1-101						anac044-1 anac085-1 sog1-101
		0 d	1 d	2 d	3 d	4 d	5 d	0 d	1 d	2 d	3 d	4 d	5 d	0 d	1 d	2 d	3 d	4 d	5 d	0 d	1 d	2 d	3 d	4 d	5 d
	#1	0	5.806	12.159	21.079	29.179	35.402	0	7.414	16.26	25.332	34.06	39.435	0	6.897	8.485	11.113	12.977	12.977	0	7.836	10.032	11.329	12.543	12.763
	#2	0	6.911	13.118	21.11	28.973	35.787	0	6.855	14.055	24.698	32.895	41.732	0	5.952	8.567	12.035	13.529	13.529	0	7.339	10.025	11.78	12.429	13.023
	#3	0	6.13	13.067	20.26	27.578	34.576	0	7.711	14.282	23.431	31.702	40.35	0	7.021	8.759	11.886	15.157	16.829	0	6.67	9.049	10.002	10.73	10.73
	#4	0	5.95	11.643	19.04	26.972	33.815	0	7.979	14.606	23.504	32.899	39.933	0	7.366	9.747	13.031	15.269	15.269	0	7.847	9.867	10.987	11.762	12.392
	#5	0	6.462	11.862	20.026	27.293	33.91	0	9.47	17.137	27.726	35.887	44.633	0	6.229	9.358	11.466	13.534	15.445	0	5.027	7.301	9.328	10.322	10.503
	#6	0	6.468	13.305	24.005	30.942	37.811	0	8.073	15.916	25.144	34.543	41.583	0	6.648	8.519	10.414	13.346	13.346	0	4.932	6.612	8.402	9.105	9.582
	#7	0	6.808	13.731	21.988	30.011	36.712	0	8.066	15.175	25.554	33.861	41.809	0	5.813	7.934	11.625	13.916	15.276	0	6.087	8.645	10.435	11.84	12.302
	#8	0	6.699	12.412	19.342	27.11	32.333	0	7.912	15.304	25.6	33.585	41.842	0	6.653	9.19	12.381	13.874	13.874	0	6.59	8.195	10.329	11.438	12.039
	#9	0	5.823	12.322	21.128	29.792	35.572	0	7.58	14.713	25.046	32.568	39.244	0	6.599	9.654	11.876	15.128	16.726	0	5.223	7.327	9.02	9.532	10.092
	#10	0	6.237	13.829	21.328	29.567	35.382	0	8.333	14.719	24.914	33.283	39.804	0	6.413	8.753	12.646	14.684	15.852	0	5.863	7.739	9.502	10.83	11.291
	#11	0	6.539	13.432	20.328	27.972	34.972	0	8.129	15.6	25.469	34.257	40.829	0	7.299	10.636	12.615	14.309	15.764	0	8.112	10.193	12.437	13.534	14.191
	#12	0	5.882	11.218	18.278	27.902	33.982	0	9.559	16.896	24.003	35.263	43.593	0	6.964	9.296	11.326	13.673	13.673	0	7.397	9.545	12.873	13.942	14.781
	#13	0	6.492	11.432	20.399	30.872	34.376	0	8.015	14.447	24.65	36.01	40.647	0	6.713	9.122	11.758	14.494	15.258	0	7.892	10.207	12.653	14.428	15.32
	#14	0	6.426	13.927	24.982	29.528	37.219	0	6.391	13.338	24.607	31.529	39.751	0	6.682	9.247	11.654	11.654	11.654	0	7.573	9.869	11.832	12.942	13.672
	#15	0	6.112	13.766	22.662	27.83	32.092	0	8.672	17.66	27.374	35.503	41.559	0	6.159	8.537	13.915	15.964	15.964
	#16													0	5.65	7.854	10.03	13.923	13.923
	Average	0	6.31633	12.7482	21.0637	28.7681	34.9294	0	8.0106	15.3405	25.1368	33.8563	41.1163	0	6.56612	8.97863	11.8607	14.0894	14.7099	0	6.742	8.90043	10.7792	11.8126	12.3344
	SD	0	0.357363	0.937247	1.79314	1.3364	1.61917	0	0.831957	1.23058	1.1915	1.41639	1.52384	0	0.502554	0.704741	0.953288	1.04278	1.46075	0	1.13842	1.25316	1.42794	1.60677	1.76518
	MMC
		WT						anac044-1 anac085-1						sog1-101						anac044-1 anac085-1 sog1-101
		0 d	1 d	2 d	3 d	4 d	5 d	0 d	1 d	2 d	3 d	4 d	5 d	0 d	1 d	2 d	3 d	4 d	5 d	0 d	1 d	2 d	3 d	4 d	5 d
	#1	0	6.69	9.994	13.163	13.163	13.163	0	8.407	13.827	17.594	22.553	25.153	0	7.491	9.862	9.862	9.862	9.862	0	8.438	9.499	9.499	9.499	9.499
	#2	0	5.086	9.567	11.098	11.098	11.098	0	5.976	11.169	16.586	20.327	22.095	0	8.076	10.382	10.382	10.382	10.382	0	7.149	9.36	9.36	9.36	9.36
	#3	0	6.494	10.222	12.773	12.773	12.773	0	7.637	13.002	17.43	21.211	23.663	0	6.424	8.705	8.705	8.705	8.705	0	7.574	8.805	8.805	8.805	8.805
	#4	0	5.023	7.982	10.063	12.167	12.167	0	6.441	11.698	16.928	21.52	23.601	0	7.859	8.869	8.869	8.869	8.869	0	7.748	9.108	9.108	9.108	9.108
	#5	0	6.074	10.325	11.685	11.685	11.685	0	8.676	15.039	20.471	24.552	26.423	0	6.852	8.883	8.883	8.883	8.883	0	7.188	8.919	8.919	8.919	8.919
	#6	0	6.556	10.002	13.308	13.308	13.308	0	6.969	12.302	17.614	21.617	25.639	0	7.941	9.972	9.972	9.972	9.972	0	6.733	8.804	8.804	8.804	8.804
	#7	0	7.183	11.414	13.795	13.795	13.795	0	5.99	11.684	16.148	19.692	20.923	0	5.911	7.261	7.261	7.261	7.261	0	6.205	7.961	7.961	7.961	7.961
	#8	0	6.981	11.353	13.632	13.632	13.632	0	7.791	12.931	18.651	23.283	25.664	0	6.652	8.475	8.475	8.475	8.475	0	6.721	8.081	8.081	8.081	8.081
	#9	0	7.652	11.383	14.835	14.835	14.835	0	7.301	12.867	17.532	19.615	21.846	0	8.594	10.239	10.239	10.239	10.239	0	8.214	10.256	10.256	10.256	10.256
	#10	0	5.346	9.794	11.755	11.755	11.755	0	6.396	11.048	17.769	22.433	24.555	0	7.449	9.358	9.358	9.358	9.358	0	7.017	8.386	8.386	8.386	8.386
	#11	0	6.958	11.043	13.969	13.969	13.969	0	7.727	13.462	17.955	21.817	23.869	0	5.883	7.652	7.652	7.652	7.652	0	6.596	8.385	8.385	8.385	8.385
	#12	0	5.794	9.223	11.451	13.248	13.248	0	7.034	12.714	17.071	22.127	24.232	0	6.791	8.388	8.388	8.388	8.388	0	7.586	9.115	9.115	9.115	9.115
	#13	0	7.204	11.149	13.105	13.105	13.105	0	8.1	14.882	19.434	24.411	27.001	0	6.341	7.804	7.804	7.804	7.804	0	8.643	10.058	10.058	10.058	10.058
	#14	0	7.414	11.92	14.156	14.156	14.156	0	7.674	13	17.6	22.459	24.492	0	6.724	8.594	8.594	8.594	8.594	0	7.443	8.923	8.923	8.923	8.923
	#15	0	7.289	11.619	14.198	14.198	14.198	0	6.562	12.294	16.976	20.515	20.798	0	7.72	9.834	9.834	9.834	9.834	0	7.99	9.982	9.982	9.982	9.982
	#16	0	7.442	11.722	14.293	14.293	14.293	0	8.195	13.073	17.83	22.298	22.998	0	7.685	9.822	9.822	9.822	9.822	0	8.533	10.93	10.93	10.93	10.93
	Average	0	6.57412	10.5445	12.9549	13.1988	13.1988	0	7.30475	12.812	17.7243	21.9019	23.9345	0	7.14956	9.00625	9.00625	9.00625	9.00625	0	7.48612	9.16075	9.16075	9.16075	9.16075
	SD	0	0.864852	1.08753	1.36271	1.06412	1.06412	0	0.855783	1.14649	1.06339	1.45325	1.85257	0	0.810634	0.960423	0.960423	0.960423	0.960423	0	0.740316	0.822371	0.822371	0.822371	0.822371
	MMS
		WT						anac044-1 anac085-1						sog1-101						anac044-1 anac085-1 sog1-101
		0 d	1 d	2 d	3 d	4 d	5 d	0 d	1 d	2 d	3 d	4 d	5 d	0 d	1 d	2 d	3 d	4 d	5 d	0 d	1 d	2 d	3 d	4 d	5 d
	#1	0	5.354	8.041	11.999	16.079	19.355	0	5.123	10.117	15.728	21.859	27.302	0	6.018	9.519	15.533	20.939	26.479	0	5.728	10.94	16.972	22.872	28.314
	#2	0	4.089	6.966	11.252	15.528	17.958	0	5.323	9.166	15.396	21.732	27.315	0	5.142	9.462	15.693	21.323	25.662	0	5.449	10.256	16.498	22.76	26.946
	#3	0	4.538	7.791	11.944	16.658	18.654	0	6.342	12.009	19.542	26.642	31.536	0	5.256	10.716	18.213	26.028	32.658	0	3.935	8.525	12.514	17.436	18.75
	#4	0	5.23	8.886	12.922	17.633	21.092	0	5.375	9.773	16.499	21.851	27.546	0	6.778	12.282	18.463	24.156	32.172	0	7.996	12.175	16.981	22.746	27.992
	#5	0	5.315	9.104	12.99	16.418	18.525	0	5.947	12.057	16.898	22.714	28.424	0	5.268	9.942	15.854	22.295	28.8	0	6.114	10.662	15.495	19.394	24.324
	#6	0	5.592	9.69	14.464	19.267	21.779	0	6.416	12.065	19.755	25.186	32.258	0	5.561	11.172	18.198	23.674	27.289	0	7.143	13.085	20.617	26.029	31.325
	#7	0	6.544	10.836	14.842	18.255	20.681	0	7.42	13.291	19.89	26.21	32.207	0	6.447	12.336	18.005	22.978	29.385	0	5.884	10.853	17.247	21.368	26.131
	#8	0	5.866	9.49	13.583	18.129	19.924	0	5.837	10.817	17.24	22.45	28.159	0	5.51	10.54	18.621	25.261	30.883	0	6.609	11.625	18.242	23.261	27.103
	#9	0	5.882	8.86	11.872	16.831	19.862	0	5.729	10.873	15.983	21.426	27.399	0	6.82	9.812	15.571	20.673	26.481	0	5.663	11.774	17.642	23.467	28.567
	#10	0	4.62	6.022	11.273	15.084	18.054	0	5.103	9.672	15.762	21.279	27.437	0	5.023	9.348	15.947	21.782	25.525	0	5.821	10.749	16.994	22.346	27.466
	#11	0	4.832	7.439	11.782	16.732	18.834	0	6.781	11.43	19.972	26.782	32.773	0	5.391	10.972	18.619	25.084	32.659	0	4.89	8.28	12.438	17.993	18.565
	#12	0	5.484	6.183	12.541	17.105	20.349	0	5.391	10.898	16.721	22.663	27.347	0	6.078	12.289	18.08	24.549	32.472	0	8.464	12.084	17.628	22.447	28.468
	#13	0	5.043	8.593	12.198	16.54	18.592	0	5.034	11.382	16.477	22.783	28.443	0	5.188	10.671	15.83	22.024	29.499	0	6.388	10.481	15.883	19.273	24.492
	#14	0	5.489	8.914	14.183	18.834	20.923	0	6.833	12.229	19.677	25.663	32.043	0	5.438	11.092	18.671	23.681	27.872	0	7.565	13.793	20.489	26.443	31.558
	#15	0	6.432	9.549	14.549	18.873	20.934	0	7.762	13.742	19.979	26.19	32.372	0	6.438	12.43	18.863	23.43	29.477	0	6.783	11.873	17.447	21.476	26.98
	Average	0	5.354	8.42427	12.8263	17.1977	19.7011	0	6.02773	11.3014	17.7013	23.6953	29.5041	0	5.75707	10.8389	17.3441	23.1918	29.1542	0	6.29547	11.1437	16.8725	21.9541	26.4654
	SD	0	0.67622	1.34675	1.22455	1.25754	1.22631	0	0.867382	1.30897	1.83865	2.1193	2.31932	0	0.618145	1.10205	1.37977	1.65442	2.57541	0	1.18569	1.48072	2.27288	2.58686	3.74322
