# Supplementary material for: A regulatory module controlling stress-induced cell cycle arrest in Arabidopsis
Source: eLife. 2019 Apr 4;8:e43944. doi: 10.7554/eLife.43944 (PMC6449083; doi:10.7554/eLife.43944)
Supplement: Figure 3—source data 1. [file elife-43944-fig3-data1.xlsx]

## Sheet: Figure 3B
	Figure 3-source data 1
	Figure 3B
		WT	anac044-1 anac085-1	sog1-101	anac044-1 anac085-1 sog1-101
	#1	897.277	0	0	0
	#2	765.579	0	0	0
	#3	749.949	0	130.25	0
	#4	1287.45	0	0	0
	#5	703.06	0	0	0
	#6	775.678	0	0	0
	#7	759.199	100.25	0	0
	#8	1119.43	0	0	0
	#9	779.674	0	0	0
				0	0
	Average cell death area (µm2)	870.81	11.1389	13.025	0
	SD	199.917	33.4167	41.1887	0
