# Supplementary material for: A regulatory module controlling stress-induced cell cycle arrest in Arabidopsis
Source: eLife. 2019 Apr 4;8:e43944. doi: 10.7554/eLife.43944 (PMC6449083; doi:10.7554/eLife.43944)
Supplement: Figure 4—source data 1. [file elife-43944-fig4-data1.xlsx]

## Sheet: Figure 4B
	Figure 4-source data 1
	Figure 4B
		WT		sog1-101		anac044-1 anac085-1
		0 Gy	50 Gy	0 Gy	50 Gy	0 Gy	50 Gy
	Total blue spots	37	128	3	16	42	126
	Number of plants	50	50	50	50	50	50
	blue spots/plant	0.74	2.56	0.06	0.32	0.84	2.52
	SD	0.0351812	0.0972403	0.00848528	0.0215482	0.0455999	0.104607
