# Supplementary material for: A regulatory module controlling stress-induced cell cycle arrest in Arabidopsis
Source: eLife. 2019 Apr 4;8:e43944. doi: 10.7554/eLife.43944 (PMC6449083; doi:10.7554/eLife.43944)
Supplement: Figure 5—source data 1. [file elife-43944-fig5-data1.xlsx]

## Sheet: Figure 5A
	Figure 5-source data 1
	Figure 5A
		WT		anac044-1 anac085-1		sog1-101		anac044-1 anac085-1 sog1-101
		- bleomycin	+ bleomycin	- bleomycin	+ bleomycin	- bleomycin	+ bleomycin	- bleomycin	+ bleomycin
	#1	30	17	34	28	27	34	27	28
	#2	30	16	31	28	32	32	28	28
	#3	30	19	33	32	28	28	30	29
	#4	31	22	29	32	30	30	32	33
	#5	31	21	30	30	30	30	32	28
	#6	31	18	34	30	32	29	34	27
	#7	32	16	31	26	32	27	28	32
	#8	34	21	35	32	34	28	29	30
	#9	28	16	25	28	28	28	32	34
	#10	28	18	35	28	32	32	34	35
	#11	33	25	31	32	28	30	28	28
	#12	29	21	30	24	30	35	34	26
	#13	35	15	29	28	36	28	32	32
	#14	29	18	32	34	32	36	28	30
	#15	35	19	30	31	28	32	35	29
	#16	36	18	31	26	28	34	27	27
	#17	32	21	30	28	35	30	30	34
	#18	30	22	25	33	34	30	32	32
	#19	33	19	35	32	30	27	28	29
	#20	30	21	37	28	32	26	28	27
	Average meristem cell number	31.35	19.15	31.35	29.5	30.9	30.3	30.4	29.9
	SD	2.34577	2.56032	3.15019	2.68524	2.61373	2.84882	2.64376	2.71254

## Sheet: Figure 5B
	Figure 5-source data 1
	Figure 5B
	WT
		0 h		4 h		6 h
		- bleomycin	+ bleomycin	- bleomycin	+ bleomycin	- bleomycin	+ bleomycin
	Number of cells with mitotic figures	259	126	206	152	391	155
	Number of EdU-labelled cells with mitotic figures	0	0	89	25	267	39
	Percentage of EdU-labelled cells with mitotic figures	0	0	43.2039	16.4474	68.2864	25.1613
	anac044-1 anac085-1
		0 h		4 h		6 h
		- bleomycin	+ bleomycin	- bleomycin	+ bleomycin	- bleomycin	+ bleomycin
	Number of cells with mitotic figures	286	249	196	158	355	283
	Number of EdU-labelled cells with mitotic figures	0	0	91	70	207	175
	Percentage of EdU-labelled cells with mitotic figures	0	0	46.4286	44.3038	58.3099	61.8375
	sog1-101
		0 h		4 h		6 h
		- bleomycin	+ bleomycin	- bleomycin	+ bleomycin	- bleomycin	+ bleomycin
	Number of cells with mitotic figures	244	231	229	193	300	253
	Number of EdU-labelled cells with mitotic figures	0	0	122	81	155	162
	Percentage of EdU-labelled cells with mitotic figures	0	0	53.2751	41.9689	51.6667	64.0316
