# Supplementary material for: A regulatory module controlling stress-induced cell cycle arrest in Arabidopsis
Source: eLife. 2019 Apr 4;8:e43944. doi: 10.7554/eLife.43944 (PMC6449083; doi:10.7554/eLife.43944)
Supplement: Figure 6—source data 1. [file elife-43944-fig6-data1.xlsx]

## Sheet: Figure 6A
	Figure 6-source data 1
	Figure 6A
	KNOLLE
		WT				anac044-1 anac085-1				sog1-101
		0 h	6 h	12 h	24 h	0 h	6 h	12 h	24 h	0 h	6 h	12 h	24 h
	KNOLLE/ACT2 #1	0.891694	0.566164	0.56808	0.527727	0.940306	0.602161	0.645892	0.700459	0.893955	0.867	0.813049	0.942427
	#2	0.81269	0.707084	0.575633	0.444742	0.937787	0.721573	0.50265	0.662565	0.976211	1.05	0.960705	0.935937
	#3	0.80041	0.661448	0.659687	0.302425	0.793149	0.740775	0.601822	0.601279	0.876611	1.013	0.868688	1.09314
	Average	0.834931	0.644899	0.601133	0.424965	0.890414	0.688169	0.583455	0.654768	0.915592	0.976667	0.880814	0.990503
	SD	0.0495397	0.0719027	0.0508493	0.113946	0.0842434	0.075102	0.0733665	0.0500476	0.0532083	0.0967592	0.0745714	0.0889484
	Relative expression level	1	0.772397	0.719979	0.508982	1	0.772864	0.655262	0.735352	1	1.0667	0.962016	1.08182
	SD	0.0593338	0.0861182	0.0609024	0.136473	0.0946115	0.084345	0.0823959	0.0562071	0.0581136	0.105679	0.081446	0.0971485
	EHD2
		WT				anac044-1 anac085-1				sog1-101
		0 h	6 h	12 h	24 h	0 h	6 h	12 h	24 h	0 h	6 h	12 h	24 h
	EHD2/ACT2 #1	1.0874	0.827772	0.76067	0.575988	1.15712	0.896405	0.805784	0.804094	1.00959	1.23249	1.08621	1.19417
	#2	1.06373	0.886047	0.812675	0.606658	1.03269	0.983431	0.711079	0.740793	1.1334	1.11496	1.13484	1.16005
	#3	1.13254	0.895124	0.765593	0.562199	1.16278	0.899233	0.800367	0.81866	1.07306	1.20857	1.14876	1.14451
	Average	1.09456	0.869647	0.779646	0.581615	1.11753	0.926356	0.77241	0.787849	1.07202	1.18534	1.12327	1.16625
	SD	0.034963	0.0365483	0.0287099	0.0227575	0.0735279	0.0494482	0.0531833	0.0413973	0.0619101	0.0621138	0.0328418	0.0254025
	Relative expression level	1	0.79452	0.712294	0.531371	1	0.828932	0.691176	0.704991	1	1.10571	1.04781	1.0879
	SD	0.0319426	0.0333909	0.0262297	0.0207915	0.065795	0.0442477	0.0475901	0.0370436	0.0577512	0.0579411	0.0306356	0.023696
	CYCB1;2
		WT				anac044-1 anac085-1				sog1-101
		0 h	6 h	12 h	24 h	0 h	6 h	12 h	24 h	0 h	6 h	12 h	24 h
	CYCB1;2/ACT2 #1	1.26238	0.8859	0.788447	0.740719	1.35498	0.93757	0.768446	0.937628	1.28716	0.954355	1.26876	1.24822
	#2	1.22026	1.02763	0.766598	0.589265	1.26616	1.06586	0.704082	0.891774	1.23852	1.49486	1.39926	1.07781
	#3	1.10468	0.937014	0.824535	0.5253	1.03221	1.05607	0.725509	0.764909	1.27354	1.37457	1.12383	1.403
	Average	1.19577	0.950181	0.793193	0.618428	1.21778	1.01983	0.732679	0.86477	1.26641	1.27459	1.26395	1.24301
	SD	0.0816481	0.0717771	0.029259	0.110631	0.16673	0.0714116	0.0327755	0.0894697	0.0250966	0.283783	0.137779	0.162656
	Relative expression level	1	0.794617	0.663331	0.517179	1	0.837452	0.60165	0.710118	1	1.00647	0.998062	0.981524
	SD	0.0682806	0.0600257	0.0244687	0.0925185	0.136913	0.0586406	0.026914	0.0734693	0.0198172	0.224085	0.108795	0.128439
	PLEIADE/MAP65-3
		WT				anac044-1 anac085-1				sog1-101
		0 h	6 h	12 h	24 h	0 h	6 h	12 h	24 h	0 h	6 h	12 h	24 h
	PLEIADE/ACT2 #1	0.937236	0.575762	0.345753	0.352202	0.848784	0.597168	0.602698	0.676923	0.882667	0.833613	0.838637	0.878049
	#2	0.719032	0.695752	0.430366	0.409521	0.822011	0.573355	0.529889	0.605233	0.655241	0.973411	0.942554	0.672031
	#3	0.970683	0.595522	0.470626	0.319106	0.945261	0.770588	0.605076	0.506501	0.727503	0.851422	0.876901	0.767276
	Average	0.87565	0.622345	0.415582	0.360276	0.872019	0.647037	0.579221	0.596219	0.755137	0.886149	0.886031	0.772452
	SD	0.136663	0.0643356	0.063736	0.0457452	0.0648271	0.107659	0.0427394	0.0855678	0.116204	0.0760939	0.0525565	0.103106
	Relative expression level	1	0.710724	0.474598	0.411439	1	0.741999	0.66423	0.683723	1	1.17349	1.17334	1.02293
	SD	0.15607	0.0734717	0.0727871	0.0522414	0.0743414	0.123459	0.0490121	0.0981262	0.153884	0.100768	0.0695987	0.13654

## Sheet: Figure 6C
	Figure 6-source data 1
	Figure 6C
		WT		anac044-1 anac085-1		sog1-101
	Intensity of GFP fluorescence	- bleomycin	+ bleomycin	- bleomycin	+ bleomycin	- bleomycin	+ bleomycin
	#1	750851	1266343	471528	605478	533952	503219
	#2	702013	859839	520056	469967	503038	483521
	#3	718184	1103340	340923	601098	537209	515398
	#4	759839	974322	530793	380325	600132	580382
	#5	651608	950851	595302	491075	480963	558162
	Average	716499	1030939	491720	509589	531059	528136
	SD	43249.1	157759	95139.8	95118.9	45033.5	40015.1
	Relative fluorescence intensity	1	1.43886	1	1.03634	1	0.994497
	SD	0.0603617	0.22018	0.193483	0.193441	0.0847994	0.0753496
