# Supplementary material for: A regulatory module controlling stress-induced cell cycle arrest in Arabidopsis
Source: eLife. 2019 Apr 4;8:e43944. doi: 10.7554/eLife.43944 (PMC6449083; doi:10.7554/eLife.43944)
Supplement: Figure 6—figure supplement 1—source data 1. [file elife-43944-fig6-figsupp1-data1.xlsx]

## Sheet: Figure 6-figure supplement 1
	Figure 6-figure supplement 1-source data 1
	SMR5
		WT				anac044-1 anac085-1				sog1-101
		0 h	6 h	12 h	24 h	0 h	6 h	12 h	24 h	0 h	6 h	12 h	24 h
	SMR5/ACT2 #1	0.0865415	1.52724	1.01899	1.2792	0.0891811	0.950133	1.24598	1.79098	0.0875986	0.0710904	0.0659862	0.091298
	#2	0.0861962	1.33865	1.25971	1.5285	0.074646	1.0612	1.39468	1.63929	0.0865175	0.0728865	0.0801016	0.0634958
	#3	0.100384	1.28747	1.46923	1.39287	0.0726816	1.28279	1.47963	1.48773	0.0744001	0.0665132	0.0721001	0.0804812
	Average	0.0910406	1.38445	1.24931	1.40019	0.0788362	1.09804	1.37343	1.63933	0.0828387	0.0701634	0.0727293	0.078425
	SD	0.00809352	0.126279	0.225299	0.124812	0.00901261	0.169363	0.118269	0.151627	0.00732803	0.00328622	0.00707868	0.0140147
	Relative expression level	1	15.207	13.7225	15.3798	1	13.9281	17.4213	20.7942	1	0.846988	0.877963	0.946719
	SD	0.0889002	1.38706	2.47471	1.37095	0.114321	2.14828	1.50019	1.92331	0.0884614	0.0396701	0.0854514	0.169181
	SMR7
		WT				anac044-1 anac085-1				sog1-101
		0 h	6 h	12 h	24 h	0 h	6 h	12 h	24 h	0 h	6 h	12 h	24 h
	SMR7/ACT2 #1	0.0121443	0.83726	1.0611	0.92885	0.010045	0.982093	0.654615	1.13279	0.00825752	0.010358	0.00862541	0.0118941
	#2	0.00940509	0.869868	1.20983	0.931688	0.00722221	0.915687	1.05308	0.746893	0.00682706	0.00928252	0.00778061	0.0139652
	#3	0.00804594	1.03738	1.16047	1.02235	0.00996192	0.866662	1.08414	1.17101	0.00775048	0.0074476	0.00870433	0.013113
	Average	0.00986512	0.914837	1.1438	0.960964	0.00907636	0.921481	0.930612	1.0169	0.00761168	0.00902938	0.00837012	0.0129907
	SD	0.00208756	0.107373	0.0757524	0.0531842	0.00160628	0.057933	0.239524	0.234611	0.000725258	0.00147163	0.000512053	0.00104091
	Relative expression level	1	92.7345	115.944	97.4102	1	101.525	102.531	112.038	1	1.18625	1.09964	1.70669
	SD	0.211611	10.8841	7.67881	5.39114	0.176974	6.38284	26.3898	25.8485	0.0952822	0.193339	0.067272	0.136752
	MYB3R3
		WT				anac044-1 anac085-1				sog1-101
		0 h	6 h	12 h	24 h	0 h	6 h	12 h	24 h	0 h	6 h	12 h	24 h
	MYB3R3/ACT2 #1	1.13725	0.836481	1.0639	0.991731	1.089	1.14911	0.882313	0.879195	1.22732	1.12047	1.28443	1.03273
	#2	0.904842	1.07696	1.22017	0.986886	1.16927	0.881716	0.875993	1.21467	0.979919	1.17607	1.24808	0.926415
	#3	1.14355	0.901458	1.12069	1.02706	1.00936	1.14551	1.0178	0.802982	1.12357	1.31268	0.977006	1.01423
	Average	1.06188	0.938299	1.13492	1.00189	1.08921	1.05878	0.925368	0.965615	1.11027	1.20307	1.16984	0.991126
	SD	0.136035	0.1244	0.0791024	0.0219295	0.0799568	0.153349	0.0801089	0.219028	0.124233	0.098913	0.167984	0.0567998
	Relative expression level	1	0.88362	1.06878	0.943507	1	0.972058	0.849576	0.886527	1	1.08359	1.05365	0.89269
	SD	0.128108	0.11715	0.0744928	0.0206516	0.0734079	0.140789	0.0735476	0.201088	0.111895	0.0890893	0.1513	0.0511586
	MYB3R4
		WT				anac044-1 anac085-1				sog1-101
		0 h	6 h	12 h	24 h	0 h	6 h	12 h	24 h	0 h	6 h	12 h	24 h
	MYB3R4/ACT2 #1	1.3424	0.974242	0.681269	0.781792	1.42495	0.61183	0.697436	0.926367	1.11322	1.00629	1.44495	1.02352
	#2	1.08548	1.14969	0.79272	0.661222	1.22837	0.81203	0.648027	0.561739	0.830519	0.916062	1.22725	1.0781
	#3	0.974455	0.904244	0.895681	0.398971	0.657692	0.978211	0.686511	0.356481	1.22097	0.830132	0.808568	1.36791
	Average	1.13411	1.00939	0.78989	0.613995	1.10367	0.80069	0.677324	0.614862	1.0549	0.917495	1.16026	1.15651
	SD	0.188732	0.126441	0.107234	0.195732	0.398539	0.183454	0.0259539	0.288634	0.201653	0.0880872	0.323437	0.1851
	Relative expression level	1	0.890028	0.696484	0.541388	1	0.725479	0.613701	0.557106	1	0.869742	1.09987	1.09632
	SD	0.166414	0.111489	0.0945531	0.172586	0.361103	0.166221	0.023516	0.261521	0.191158	0.0835026	0.306603	0.175466
