# Supplementary material for: A regulatory module controlling stress-induced cell cycle arrest in Arabidopsis
Source: eLife. 2019 Apr 4;8:e43944. doi: 10.7554/eLife.43944 (PMC6449083; doi:10.7554/eLife.43944)
Supplement: Figure 6—figure supplement 2—source data 1. [file elife-43944-fig6-figsupp2-data1.xlsx]

## Sheet: Figure 6-figure supplement 2
	Figure 6-figure supplement 2-source data 1
	- bleomycin
		WT						anac044-1 anac085-1						myb3r3-1						anac044-1 anac085-1 myb3r3-1
		0 d	1 d	2 d	3 d	4 d	5 d	0 d	1 d	2 d	3 d	4 d	5 d	0 d	1 d	2 d	3 d	4 d	5 d	0 d	1 d	2 d	3 d	4 d	5 d
	#1	0	8.355	16.809	28.431	40.223	53.336	0	7.362	14.846	26.472	40.373	53.683	0	7.41	15.368	26.204	40.433	50.742	0	8.438	16.6	28.218	40.017	52.639
	#2	0	7.859	14.759	25.944	38.528	50.757	0	7.856	16.198	25.655	40.29	51.918	0	7.28	15.706	26.423	37.549	49.968	0	8.881	17.329	27.665	39.299	54.005
	#3	0	8.12	16.742	28.009	39.406	52.716	0	8.891	18.841	29.342	40.566	51.82	0	7.625	17.774	28.534	41.455	54.005	0	7.131	14.248	23.388	37.841	48.402
	#4	0	6.799	14.758	24.845	37.478	50.933	0	6.956	14.223	22.297	33.017	44.817	0	8.441	17.982	30.014	39.63	50.215	0	7.132	15.683	25.671	38.01	48.534
	#5	0	7.214	16.604	28.016	41.103	52.553	0	9.242	18.285	30.002	40.165	50.869	0	7.42	14.56	26.37	36.581	48.335	0	8.34	16.126	26.866	38.46	51.654
	#6	0	9.185	18.089	28.363	42.206	52.859	0	8.414	16.722	28.383	40.313	51.922	0	6.661	15.28	26.464	37.326	48.37	0	8.143	18.719	28.106	40.271	52.871
	#7	0	7.644	15.565	23.64	32.583	51.891	0	9.152	19.097	30.215	43.247	54.957	0	7.66	18.036	29.429	41.441	50.179	0	6.876	15.722	23.993	38.676	54.672
	#8	0	7.358	15.653	23.766	35.9	50.672	0	6.418	21.019	34.415	47.731	53.823	0	9.053	18.768	30.239	41.02	49.112	0	9.469	19.714	31.204	42.958	48.162
	#9	0	8.482	18.589	28.083	41.415	52.231	0	7.586	16.079	24.802	34.833	51.321	0	9.951	18.44	29.185	41.531	54.871	0	5.983	13.472	23.905	32.646	48.872
	#10	0	8.907	19.743	29.639	43.622	51.872	0	7.825	17.283	27.052	40.14	51.186	0	7.974	17.655	28.438	41.947	50.441	0	6.646	14.072	21.337	32.795	51.721
	#11	0	8.356	17.983	27.765	41.063	49.632	0	7.618	16.361	28.438	41.542	44.431	0	7.715	16.159	25.804	37.681	48.921	0	9.873	20.743	30.196	42.348	52.326
	#12	0	7.023	16.063	25.688	40.014	51.328	0	8.186	17.485	27.451	39.907	50.681	0	9.382	19.194	30.146	44.751	48.901	0	9.116	19.263	29.324	41.028	54.431
	#13	0	9.841	21.158	32.41	44.695	53.328	0	7.51	14.044	23.06	33.632	51.239
	#14	0	9.417	20.948	32.454	44.493	48.431	0	7.765	17.949	28.708	42.9	54.238
	#15							0	6.678	16.737	26.143	34.21	53.561
	Average root length (mm)	0	8.18286	17.3902	27.6466	40.1949	51.6099	0	7.8306	17.0113	27.4957	39.5244	51.3644	0	8.04767	17.0768	28.1042	40.1121	50.3383	0	8.00233	16.8076	26.6561	38.6958	51.5241
	SD	0	0.929389	2.11233	2.73253	3.33725	1.42235	0	0.838812	1.88869	3.02996	4.03502	3.04651	0	0.968893	1.56569	1.73255	2.41848	2.08473	0	1.23174	2.37412	3.02324	3.22224	2.43638
	+ bleomycin
		WT						anac044-1 anac085-1						myb3r3-1						anac044-1 anac085-1 myb3r3-1
		0 d	1 d	2 d	3 d	4 d	5 d	0 d	1 d	2 d	3 d	4 d	5 d	0 d	1 d	2 d	3 d	4 d	5 d	0 d	1 d	2 d	3 d	4 d	5 d
	#1	0	3.957	7.555	13.467	18.078	22.02	0	5.038	10.748	16.341	24.482	32.981	0	4.371	10.428	16.837	24.317	32.799	0	4.467	10.548	17.207	23.847	29.866
	#2	0	3.651	7.298	13.373	20.523	26.273	0	4.99	10.659	17.499	25.804	33.847	0	4.872	12.117	19.767	28.228	36.443	0	6.075	12.341	17.99	27.822	37.533
	#3	0	3.784	8.133	12.525	18.984	20.797	0	6.167	11.839	18.715	26.343	34.401	0	6.135	12.629	18.354	25.19	28.255	0	4.458	9.404	15.445	22.866	30.918
	#4	0	3.821	7.845	12.718	18.476	20.471	0	6.09	11.745	18.767	26.437	33.808	0	7.428	14.08	21.618	29.917	37.64	0	5.867	11.724	17.159	26.116	34.904
	#5	0	3.495	8.399	13.701	18.548	20.915	0	5.912	11.408	18.219	26.074	34.164	0	5.698	11.042	17.212	25.698	33.2	0	5.48	10.713	17.286	25.835	34.628
	#6	0	3.494	7.81	14.327	20.935	23.962	0	5.983	11.237	18.314	26.44	34.773	0	5.635	10.228	16.433	24.429	27.822	0	5.688	10.961	16.621	23.687	29.288
	#7	0	3.313	6.622	12.537	17.553	22.097	0	5.929	11.817	16.59	23.947	31.177	0	4.329	10.882	16.291	24.781	32.172	0	5.67	11.355	19.195	27.093	32.376
	#8	0	4.439	10.084	16.726	24.649	25.162	0	6.299	11.807	18.483	26.95	35.131	0	5.508	11.393	18.912	27.951	36.032	0	4.885	11.577	17.89	25.671	32.448
	#9	0	3.823	7.986	13.328	18.821	22.239	0	5.982	10.468	16.431	24.289	32.91	0	4.329	12.911	19.92	28.271	36.771	0	4.871	10.821	17.811	23.911	30.572
	#10	0	4.012	7.239	12.282	20.732	26.01	0	4.123	11.83	17.93	25.439	33.327	0	6.779	12.338	18.381	25.377	28.281	0	6.823	12.128	17.436	27.091	37.62
	#11	0	3.12	8.29	12.261	18.923	21.721	0	6.638	10.549	18.73	26.182	34.262	0	7.989	14.489	21.892	29.442	37.39	0	4.792	9.987	15.328	22.291	30.235
	#12	0	3.345	7.329	13.881	18.677	20.238	0	6.303	11.431	18.937	26.39	35.271	0	5.008	11.78	17.19	25.981	33.329	0	5.239	11.671	17.328	26.225	35.561
	#13	0	3.92	8.738	14.832	20.989	23.347	0	5.843	12.089	16.282	27.328	33.019	0	5.889	10.332	16.665	24.461	27.212	0	5.28	10.228	17.88	25.458	34.43
	#14	0	3.932	7.327	12.921	18.131	22.238	0	6.348	11.439	18.271	24.321	34.319	0	4.179	10.92	16.991	24.221	32.229	0	5.823	10.881	16.295	23.581	29.791
	#15	0	4.892	6.823	15.438	23.394	25.348	0	5.93	11.93	17.438	26.328	31.381	0	6.381	11.129	18.281	27.112	36.882	0	4.239	11.361	19.762	27.239	32.655
	Average root length (mm)	0	3.79987	7.83187	13.6211	19.8275	22.8559	0	5.83833	11.3997	17.7965	25.7836	33.6514	0	5.63533	11.7799	18.3163	26.3584	33.0971	0	5.31047	11.0467	17.3755	25.2489	32.855
	SD	0	0.448719	0.855333	1.26708	2.04042	2.04399	0	0.647243	0.546935	0.96613	1.04823	1.21178	0	1.16681	1.3107	1.80343	1.96184	3.75655	0	0.706116	0.806467	1.19036	1.75356	2.79084
