# Supplementary material for: A regulatory module controlling stress-induced cell cycle arrest in Arabidopsis
Source: eLife. 2019 Apr 4;8:e43944. doi: 10.7554/eLife.43944 (PMC6449083; doi:10.7554/eLife.43944)
Supplement: Figure 7—source data 1. [file elife-43944-fig7-data1.xlsx]

## Sheet: Figure 7A
	Figure 7-source data 1
	Figure 7A
		WT		35S:ANAC044-GR #1		35S:ANAC044-GR #2
		- Dex	+ Dex	- Dex	+ Dex	- Dex	+ Dex
	ANAC044/ACT2 #1	1.23401	1.12051	49.8188	96.4343	51.6222	28.7015
	#2	0.861444	1.01049	81.0014	84.0581	26.9033	67.6524
	#3	0.362784	1.00081	99.7305	170.782	39.8167	47.2371
	Average	0.819411	1.04394	76.8502	117.092	39.4474	47.8636
	SD	0.437129	0.0664916	25.2134	46.9075	12.3636	19.483
	Relative expression level	1	1	93.7871	112.163	48.1412	45.8491
	SD			30.7702	44.9332	15.0884	18.6629

## Sheet: Figure 7B
	Figure 7-source data 1
	Figure 7B
	- Dex, -bleomycin
		WT						35S:ANAC044-GR #1						35S:ANAC044-GR #2
		0 d	1 d	2 d	3 d	4 d	5 d	0 d	1 d	2 d	3 d	4 d	5 d	0 d	1 d	2 d	3 d	4 d	5 d
	#1	0	6.467	13.382	22.91	33.723	47.955	0	7.251	13.993	25.496	36.523	50.29	0	8.009	15.165	29.875	40.425	54.304
	#2	0	6.343	13.85	23.864	34.802	48.337	0	6.675	12.459	22.784	32.397	44.548	0	7.678	14.312	24.69	39.355	50.919
	#3	0	7.276	14.653	26.514	38.749	52.839	0	7.818	14.125	24.11	34.691	47.771	0	7.82	14.759	26.848	34.295	51.529
	#4	0	7.98	15.797	25.688	37.933	51.256	0	8.027	13.159	24.276	34.514	46.844	0	8.021	15.014	27.53	40.094	53.037
	#5	0	7.436	14.236	27.273	38.825	53.552	0	7.067	13.563	23.866	36.862	48.277	0	8.17	16.397	27.699	40.311	54.388
	#6	0	8.048	13.266	25.957	38.526	52.082	0	6.751	12.924	24.131	35.219	48.18	0	9.049	14.922	26.035	39.559	52.042
	#7	0	6.644	12.897	23.416	35.677	48.995	0	6.068	11.97	21.975	32.966	44.052	0	6.815	12.316	22.478	33.803	44.249
	#8	0	7.643	14.738	25.383	37.275	48.898	0	7.193	13.924	24.291	36.147	46.409	0	8.524	16.497	28.571	41.416	54.184
	#9	0	5.931	12.792	22.937	35.3	48.566	0	5.831	12.277	21.363	32.217	42.902	0	6.66	12.12	22.003	34.383	45.543
	#10	0	5.724	12.578	21.008	32.501	43.952	0	6.69	13.187	22.915	33.703	46.345	0	7.722	14.807	27.247	40.254	50.642
	#11	0	6.97	13.565	24.245	35.087	51.699	0	10.689	18.837	32.453	45.915	58.691	0	9.604	18.837	31.586	43.3	55.205
	#12	0	7.795	15.53	27.731	40.672	48.634	0	8.138	17.401	26.493	38.105	50.702	0	6.239	11.8	23.779	34.83	47.455
	#13	0	7.3	14.903	22.154	38.332	50.943	0	9.28	17.309	30.265	43.382	58.169	0	7.492	13.458	24.796	36.423	48.949
	#14	0	6.712	13.732	28.157	34.806	46.578	0						0	8.102	15.279	26.638	37.793	50.618
	#15	0	5.94	12.333	22.734	33.829	46.365	0						0	7.991	14.945	27.006	38.427	51.213
	Average root length (mm)	0	6.94727	13.8835	24.6647	36.4025	49.3767	0	7.49831	14.2406	24.9552	36.357	48.7062	0	7.85973	14.7085	26.4521	38.3112	50.9518
	SD	0	0.767165	1.06535	2.18596	2.36864	2.66101	0	1.32921	2.18638	3.17822	4.11217	4.86509	0	0.864579	1.8213	2.6072	2.93312	3.25301
	- Dex, + bleomycin
		WT						35S:ANAC044-GR #1						35S:ANAC044-GR #2
		0 d	1 d	2 d	3 d	4 d	5 d	0 d	1 d	2 d	3 d	4 d	5 d	0 d	1 d	2 d	3 d	4 d	5 d
	#1	0	5.331	8.967	14.639	18.218	19.797	0	5.271	8.458	12.368	13.826	14.86	0	6.408	9.444	13.147	14.272	16.32
	#2	0	4.865	9.33	13.136	16.493	19.85	0	7.095	10.007	16.207	19.665	24.135	0	6.184	8.844	12.515	14.181	15.913
	#3	0	7.212	10.079	15.215	18.151	19.087	0	6.046	9.013	10.943	12.968	13.948	0	5.564	8.251	10.61	13.194	14.897
	#4	0	7.717	11.068	15.51	19.183	20.856	0	5.08	8.489	13.271	17.009	20.669	0	6.326	8.764	11.769	13.081	13.729
	#5	0	6.725	9.814	14.096	16.136	18.176	0	6.81	9.891	11.929	13.467	14.373	0	6.028	8.691	11.103	11.658	12.165
	#6	0	6.285	9.087	11.353	12.21	13.067	0	5.169	8.544	10.967	13.39	13.059	0	5.297	7.153	9.267	10.34	11.099
	#7	0	6.865	9.417	12.115	13.512	14.909	0	5.514	8.974	12.288	14.69	14.457	0	7.213	9.844	12.56	13.83	15.686
	#8	0	5.618	8.618	9.644	9.897	10.15	0	3.111	6.273	8.54	10.881	11.801	0	2.901	5.112	6.509	8.659	11.563
	#9	0	5.54	7.811	10.161	11.125	12.089	0	5.228	7.353	8.973	9.961	9.968	0	4.815	8.123	9.568	10.322	11.076
	#10	0	6.019	9.589	11.274	12.285	13.296	0	6.218	8.831	10.823	13.697	14.954	0	6.076	9.317	11.326	13.03	14.734
	#11	0	6.602	9.648	13.223	17.463	19.703	0	4.583	6.802	11.016	12.264	11.955	0	6.762	9.534	12.829	15.789	17.36
	#12	0	6.828	10.78	14.123	16.32	17.517	0	6.473	9.614	12.952	16.536	19.205	0	6.105	9.861	12.119	14.901	16.821
	Average root length (mm)	0	6.30058	9.51733	12.8741	15.0827	16.5414	0	5.54983	8.52075	11.6898	14.0295	15.282	0	5.80658	8.57817	11.1102	12.7714	14.2803
	SD	0	0.84367	0.888214	1.95473	3.12546	3.64572	0	1.08508	1.17556	2.02173	2.67891	4.07569	0	1.11272	1.3462	1.90391	2.11927	2.29383
	+ Dex, - bleomycin
		WT						35S:ANAC044-GR #1						35S:ANAC044-GR #2
		0 d	1 d	2 d	3 d	4 d	5 d	0 d	1 d	2 d	3 d	4 d	5 d	0 d	1 d	2 d	3 d	4 d	5 d
	#1	0	5.278	13.587	21.847	31.698	40.139	0	6.16	11.961	19.838	29.16	36.875	0	5.166	13.015	21.188	30.388	38.015
	#2	0	6.575	14.888	23.992	33.868	43.32	0	6.069	14.156	22.278	32.262	41.82	0	8.265	17.042	25.507	34.138	42.842
	#3	0	7.761	15.727	24.849	34.438	43.79	0	6.617	14.241	21.751	30.689	39.569	0	6.151	13.605	22.063	31.539	40.782
	#4	0	7.27	15.023	21.751	31.265	39.5	0	6.054	12.922	20.689	29.65	39.473	0	6.281	14.858	24.805	34.385	44.227
	#5	0	7.216	13.873	21.397	31.443	39.993	0	6.124	10.792	17.393	24.593	37.17	0	6.406	13.659	22.413	33.603	42.966
	#6	0	6.8	14.636	22.724	31.859	41.273	0	6.346	13.271	20.529	29.847	38.95	0	7.265	14.818	23.314	34.245	42.933
	#7	0	5.55	13.476	22.951	32.223	41.121	0	6.432	13.927	21.414	30.421	38.556	0	6.382	15.346	23.128	31.832	41.091
	#8	0	5.8	13.97	22.756	32.301	41.371	0	7.056	14.535	21.622	30.466	38.521	0	7.593	14.508	24.535	34.265	44.128
	#9	0	6.475	15.079	23.786	33.534	42.306	0	6.665	13.855	22.781	32.352	42.055	0	6.975	15.33	25.442	34.642	43.299
	#10	0	6.444	14.565	22.291	32.053	43.148	0	7.224	14.694	21.018	27.711	34.973	0	6.516	15.164	24.349	35.731	44.981
	#11	0	5.709	12.09	19.699	28.02	38.942	0	6.086	13.621	20.517	29.15	37.016	0	6.183	14.151	22.135	32.307	40.652
	#12	0	5.825	13.405	23.485	35.72	45.632	0	6.1	12.994	19.992	27.88	36.136	0	6.969	15.752	23.537	31.941	40.948
	#13	0	8.542	16.487	27.592	39.346	48.708	0	4.968	11.333	18.18	28.037	35.709	0	6.372	13.343	22.673	32.371	40.054
	#14	0	6.306	13.409	21.669	31.143	40.538	0	6.475	12.304	20.972	29.937	39.771	0	6.7	14.459	21.799	29.563	37.377
	#15	0	6.375	14.136	22.102	32.38	41.827	0	6.297	12.723	21.014	29.194	38.486	0	6.302	13.972	21.111	31.289	40.46
	#16	0	5.315	13.707	21.009	31.083	40.445	0	5.703	14.106	24.336	34.919	43.658	0	5.117	12.934	21.141	30.093	39.154
	#17	0	6.121	14.456	23.262	33.902	44.414							0	6.902	15.156	24.372	34.531	43.824
	#18	0	5.426	12.326	20.908	29.895	39.378
	Average root length (mm)	0	6.37711	14.1578	22.6706	32.5651	41.9914	0	6.2735	13.2147	20.8953	29.7667	38.6711	0	6.56147	14.536	23.1478	32.7566	41.6314
	SD	0	0.888313	1.09466	1.7552	2.43208	2.50438	0	0.521462	1.15292	1.6485	2.30787	2.39635	0	0.771328	1.07294	1.48797	1.8325	2.24075
	+ Dex, + bleomycin
		WT						35S:ANAC044-GR #1						35S:ANAC044-GR #2
		0 d	1 d	2 d	3 d	4 d	5 d	0 d	1 d	2 d	3 d	4 d	5 d	0 d	1 d	2 d	3 d	4 d	5 d
	#1	0	4.253	6.849	10.629	14.476	17.698	0	2.833	5.572	8.484	11.024	12.542	0	4.78	9.701	12.966	14.816	16.362
	#2	0	4.24	10.334	14.749	18.336	22.147	0	3.326	7.113	9.466	11.115	12.464	0	5.342	9.238	13.73	15.72	16.832
	#3	0	5.608	10.896	15.326	19.785	24.865	0	4.077	7.736	10.583	12.494	13.506	0	4.047	7.187	10.303	12.664	13.767
	#4	0	4.511	8.613	12.738	17.122	20.279	0	4.053	7.381	9.941	11.574	12.706	0	4.497	8.092	11.567	13.93	16.134
	#5	0	5.594	10.045	15.015	19.274	22.345	0	2.972	5.612	8.38	11.23	12.872	0	5.208	10.394	13.811	15.483	16.845
	#6	0	4.648	9.675	14.224	17.942	20.891	0	3.321	7.32	9.362	11.373	12.281	0	4.68	9.829	13.538	16.25	17.7
	#7	0	5.465	9.988	15.063	18.738	22.858	0	4.823	7.367	10.366	12.326	13.782	0	4.328	9.438	12.782	14.872	15.432
	#8	0	4.453	8.362	13.132	18.016	21.091	0	4.389	7.292	9.288	11.012	12.328	0	5.199	9.287	13.437	15.191	16.434
	#9	0	3.357	6.673	10.142	12.92	16.279	0	2.381	5.388	8.379	11.333	12.389	0	4.786	7.882	10.327	12.438	13.732
	#10	0	4.345	6.324	10.812	14.239	17.923	0	3.328	6.492	9.325	11.127	12.378	0	4.432	8.217	11.82	13.437	16.439
	#11	0	4.43	10.001	14.233	18.478	22.439	0	4.221	7.389	10.387	12.43	13.453	0	5.313	10.429	13.439	15.438	16.438
	#12	0	5.876	10.324	15.243	19.949	23.216	0	4.392	7.389	10.49	11.681	12.192	0	4.818	9.792	13.782	16.821	17.482
	#13	0	4.347	9.423	12.729	16.355	20.371							0	4.328	9.428	12.437	14.366	15.174
	#14	0	5.425	10.559	15.352	19.193	22.34
	Average root length (mm)	0	4.75371	9.14757	13.5276	17.4874	21.053	0	3.67633	6.83758	9.53758	11.5599	12.7411	0	4.75062	9.14723	12.6107	14.7251	16.0593
	SD	0	0.718715	1.53716	1.86477	2.20294	2.38339	0	0.750122	0.843715	0.82607	0.555907	0.543541	0	0.418929	0.999911	1.24951	1.32088	1.23504

## Sheet: Figure 7C
	Figure 7-source data 1
	Figure 7C
	WT
		0 h		4 h		6 h
		- bleomycin	+ bleomycin	- bleomycin	+ bleomycin	- bleomycin	+ bleomycin
	Number of cells with mitotic figures	283	184	273	132	203	102
	Number of EdU-labelled cells with mitotic figures	0	0	82	20	132	20
	Percentage of EdU-labelled cells of mitotic figures	0	0	30.0366	15.1515	65.0246	19.6078
	35S:ANAC044-GR
		0 h		4 h		6 h
		- bleomycin	+ bleomycin	- bleomycin	+ bleomycin	- bleomycin	+ bleomycin
	Total number of cells with mitotic figures	253	132	227	102	202	73
	Total number of EdU-labelled cells with mitotic figures	0	0	71	0	143	3
	Percentage of EdU-labelled cells of mitotic figures	0	0	31.2775	0	70.7921	4.10959

## Sheet: Figure 7D
	Figure 7-source data 1
	Figure 7D
	KNOLLE
		WT				35S:ANAC044-GR
		0 h	6 h	12 h	24 h	0 h	6 h	12 h	24 h
	KNOLLE/ACT2 #1	1.08498	0.798096	0.854712	0.808673	1.05577	0.670964	0.393518	0.500813
	#2	1.09838	1.00142	0.979658	0.803551	0.819194	0.590418	0.414916	0.456168
	#3	1.06637	0.959207	0.817703	0.727835	0.865188	0.653086	0.50873	0.470539
	Average	1.08324	0.919574	0.884025	0.78002	0.913384	0.638156	0.439054	0.47584
	SD	0.0160777	0.107299	0.0848632	0.0452659	0.125437	0.0422978	0.0612819	0.0227894
	Relative expression level	1	0.84891	0.816092	0.72008	1	0.698672	0.48069	0.520964
	SD	0.0148422	0.0990533	0.078342	0.0417874	0.137332	0.0463088	0.0670932	0.0249505
	EHD2
		WT				35S:ANAC044-GR
		0 h	6 h	12 h	24 h	0 h	6 h	12 h	24 h
	EHD2/ACT2 #1	0.805461	0.803036	0.741577	0.647552	0.985012	0.727722	0.563715	0.633394
	#2	0.83033	0.777982	0.730833	0.648479	0.932534	0.709453	0.512569	0.577139
	#3	0.787837	0.78888	0.716074	0.602062	1.0099	0.671292	0.590558	0.624646
	Average	0.807876	0.789966	0.729495	0.632698	0.975814	0.702822	0.555614	0.611726
	SD	0.0213493	0.0125622	0.0128041	0.0265354	0.0394937	0.0287932	0.0396208	0.0302716
	Relative expression level	1	0.97783	0.902979	0.783162	1	0.720242	0.569385	0.626888
	SD	0.0264264	0.0155496	0.0158491	0.0328458	0.0404725	0.0295069	0.0406028	0.0310219
	CYCB1;2
		WT				35S:ANAC044-GR
		0 h	6 h	12 h	24 h	0 h	6 h	12 h	24 h
	CYCB1;2/ACT2 #1	1.00087	0.871939	0.871952	0.758217	1.01004	0.665776	0.414244	0.427374
	#2	1.00455	0.865946	0.912333	0.785455	1.05668	0.676115	0.490684	0.513484
	#3	0.936672	0.898548	0.854582	0.791398	0.819642	0.713405	0.515183	0.527766
	Average	0.980698	0.878811	0.879622	0.778357	0.962123	0.685099	0.47337	0.489542
	SD	0.0381719	0.0173532	0.0296298	0.0176926	0.125576	0.0250528	0.0526499	0.05431
	Relative expression level	1	0.896108	0.896935	0.793676	1	0.71207	0.492006	0.508814
	SD	0.0389232	0.0176948	0.0302129	0.0180408	0.13052	0.0260391	0.0547226	0.0564481
	PLEIADE/MAP65-3
		WT				35S:ANAC044-GR
		0 h	6 h	12 h	24 h	0 h	6 h	12 h	24 h
	PLEIADE/ACT2 #1	0.968497	0.859597	0.791204	0.697211	1.07562	0.55318	0.364422	0.53541
	#2	0.975452	0.917876	0.924666	0.800476	1.04783	0.558229	0.562836	0.53847
	#3	0.977865	0.900319	0.717757	0.88172	0.784573	0.647436	0.796083	0.514493
	Average	0.973938	0.892597	0.811209	0.793136	0.969341	0.586282	0.574447	0.529458
	SD	0.00486369	0.0298971	0.104895	0.0924734	0.160616	0.0530213	0.216065	0.01305
	Relative expression level	1	0.916482	0.832916	0.81436	1	0.604825	0.592616	0.546204
	SD	0.00499384	0.0306971	0.107702	0.0949479	0.165696	0.0546983	0.222899	0.0134627
