# Supplementary material for: A regulatory module controlling stress-induced cell cycle arrest in Arabidopsis
Source: eLife. 2019 Apr 4;8:e43944. doi: 10.7554/eLife.43944 (PMC6449083; doi:10.7554/eLife.43944)
Supplement: Figure 8—source data 1. [file elife-43944-fig8-data1.xlsx]

## Sheet: Figure 8B
	Figure 8-source data 1
	Figure 8B
	- heat
		G1 cells number	S/G2 cells number	late G2/M cells number	Counted total cell number	% of G1 cells	% of S/G2 cells	% of late G2/M cells
	#1	12	21	2	35	34.2857	60	5.71429
	#2	13	24	4	41	31.7073	58.5366	9.7561
	#3	10	36	5	51	19.6078	70.5882	9.80392
	#4	11	24	3	38	28.9474	63.1579	7.89474
	#5	12	26	4	42	28.5714	61.9048	9.52381
	#6	10	17	2	29	34.4828	58.6207	6.89655
	#7	12	20	3	35	34.2857	57.1429	8.57143
	#8	15	29	4	48	31.25	60.4167	8.33333
	#9	15	18	3	36	41.6667	50	8.33333
	#10	12	23	4	39	30.7692	58.9744	10.2564
	Average					31.5574	59.9342	8.50839
	SD					5.62633	5.15429	1.42083
	+ heat
		G1 cells number	S/G2 cells number	late G2/M cells number	Counted total cell number	% of G1 cells	% of S/G2 cells	% of late G2/M cells
	#1	4	0	22	26	15.3846	0	84.6154
	#2	10	0	28	38	26.3158	0	73.6842
	#3	8	0	24	32	25	0	75
	#4	7	0	30	37	18.9189	0	81.0811
	#5	9	0	28	37	24.3243	0	75.6757
	#6	6	0	25	31	19.3548	0	80.6452
	#7	12	0	22	34	35.2941	0	64.7059
	#8	9	0	29	38	23.6842	0	76.3158
	#9	5	0	19	24	20.8333	0	79.1667
	#10	8	0	27	35	22.8571	0	77.1429
	Average					23.1967	0	76.8033
	SD					5.38131	0	5.38131

## Sheet: Figure 8C
	Figure 8-source data 1
	Figure 8C
	- heat
		WT					anac044-1 anac085-1					sog1-101
		0 d	1 d	2 d	3 d	4 d	0 d	1 d	2 d	3 d	4 d	0 d	1 d	2 d	3 d	4 d
	#1	0	7.338	17.283	28.57	38.67	0	7.793	17.253	27.557	38.203	0	5.55	14.407	23.734	34.568
	#2	0	8.365	18.8	29.388	39.375	0	6.75	16.917	28.188	39.765	0	7.593	18.482	26.853	38.706
	#3	0	8.316	17.462	26.589	40.416	0	8.754	18.428	30.322	41.761	0	7.919	18.042	29.095	40.596
	#4	0	6.387	13.992	24.193	35.032	0	8.412	18.485	29.451	42.985	0	5.972	14.621	22.935	34.416
	#5	0	7.662	15.511	24.712	35.973	0	7.344	13.518	23.07	34.963	0	6.958	16.129	26.987	39.079
	#6	0	6.895	14.989	26.065	38.243	0	6.98	16.617	26.161	37.352	0	7.736	15.655	25.047	38.339
	#7	0	7.211	15.587	25.612	37.27	0	7.474	17.127	28.986	40.665	0	6.868	15.939	26.983	39.604
	#8	0	6.541	14.721	23.904	35.14	0	6.362	16.346	28.295	40.106	0	6.603	13.726	23.128	36.272
	#9	0	7.801	18.368	29.558	41.301	0	7.516	16.506	26.739	40.337	0	7.376	15.649	24.482	37.445
	#10	0	8.344	18.174	29.36	42.339	0	6.222	16.72	27.747	39.912	0	7.964	16.222	26.921	38.4
	#11	0	7.822	14.517	22.27	33.358	0	8.588	19.094	32.682	46.93	0	6.625	14.884	24.96	36.535
	#12	0	7.831	18.26	28.307	40.044	0	7.671	16.936	27.087	40.498	0	6.275	14.411	22.366	33.97
	#13	0	8.561	17.871	28.167	41.477	0	8.719	17.507	27.764	40.593	0	7.662	17.774	26.268	38.762
	#14	0	8.096	17.928	26.55	41.177						0	6.737	16.203	25.619	39.404
	#15	0	8.049	17.284	26.863	41.643						0	8.394	18.161	27.185	40.84
	Average	0	7.68127	16.7165	26.6739	38.7639	0	7.58346	17.0349	28.0038	40.3131	0	7.08213	16.0203	25.5042	37.7957
	SD	0	0.675078	1.6373	2.23636	2.82865	0	0.860474	1.35347	2.2535	2.82259	0	0.808896	1.5089	1.91436	2.19652
	+ heat
		WT					anac044-1 anac085-1					sog1-101
		0 d	1 d	2 d	3 d	4 d	0 d	1 d	2 d	3 d	4 d	0 d	1 d	2 d	3 d	4 d
	#1	0	0.78	1.427	2.074	2.721	0	1.606	4.328	6.739	9.858	0	0.513	1.026	1.539	2.052
	#2	0	0.58	1.147	1.714	2.281	0	1.718	4.06	8.647	13.653	0	0.47	0.94	1.41	1.88
	#3	0	0.544	1.088	1.632	2.176	0	1.096	3.768	5.466	7.9	0	0.543	1.086	1.629	2.172
	#4	0	0.567	1.134	1.592	2.05	0	0.866	2.576	4.773	8.256	0	0.575	1.15	1.725	2.3
	#5	0	1.111	1.82	2.529	3.238	0	0.851	3.367	5.688	9.188	0	0.707	1.414	2.121	2.828
	#6	0	0.726	1.409	1.905	2.401	0	1.111	2.738	4.389	7.87	0	0.726	1.452	2.178	2.904
	#7	0	0.841	1.631	2.421	3.211	0	1.022	3.157	6.205	11.059	0	0.473	0.946	1.419	1.892
	#8	0	0.851	1.106	1.361	1.616	0	0.951	2.915	5.467	9.332	0	0.482	0.964	1.446	1.928
	#9	0	0.981	1.139	1.297	1.455	0	1.195	3.109	5.933	8.583	0	0.601	1.202	1.803	2.404
	#10	0	0.674	1.274	1.699	2.124	0	1.257	2.796	5.975	10.534	0	0.567	1.134	1.701	2.268
	#11	0	0.496	1.063	2.387	3.459	0	0.604	1.208	1.812	2.416	0	0.53	1.06	1.59	2.12
	#12	0	0.854	1.138	3.238	7.842	0	1.063	1.772	2.481	3.19	0	0.811	1.378	3.206	4.978
	#13	0	0.594	1.515	2.295	4.282	0	0.532	1.524	3.232	7.139	0	0.78	2.047	5.121	7.8
	#14	0	0.68	1.145	1.216	1.737	0	0.757	2.441	6.634	9.935	0	0.473	1.072	1.671	2.27
	#15	0	0.632	1.488	2.068	2.707	0	0.741	1.982	4.808	7.102	0	0.318	0.636	0.954	1.272
	#16	0	0.68	1.292	2.912	5.027	0	0.368	0.864	1.431	1.998	0	0.595	2.239	4.115	7.126
	#17	0	0.813	2.77	4.117	6.717	0	0.743	1.168	1.593	2.018	0	0.567	1.503	4.764	9.272
	#18	0	0.89	1.563	3.688	5.885	0	1.596	3.179	4.959	7.302	0	0.986	2.522	5.244	8.238
	#19						0	0.766	2.435	6.212	10.447	0	0.517	1.712	4.534	7.531
	#20											0	1.135	2.243	4.264	6.074
	Average	0	0.738556	1.39717	2.23028	3.38494	0	0.991737	2.59932	4.86547	7.77789	0	0.61845	1.3863	2.6217	3.96545
	SD	0	0.164289	0.40702	0.820523	1.85134	0	0.367537	0.983522	1.95427	3.26395	0	0.192039	0.514284	1.462	2.64592

## Sheet: Figure 8D
	Figure 8-source data 1
	Figure 8D
		WT		anac044-1 anac085-1		myb3r3-1		anac044-1 anac085-1 myb3r3-1
		- heat	+ heat	- heat	+ heat	- heat	+ heat	- heat	+ heat
	#1	32	25	34	32	32	34	33	30
	#2	33	23	39	31	33	30	40	32
	#3	30	22	32	28	37	30	38	24
	#4	28	24	29	31	35	26	30	35
	#5	39	23	35	28	31	27	29	35
	#6	30	23	34	28	32	27	31	32
	#7	30	24	30	30	29	26	33	36
	#8	37	19	44	26	40	36	34	23
	#9	29	24	32	34	41	32	34	30
	#10	33	23	38	30	42	34	33	31
	#11	32	25	36	28	30	30	39	26
	#12	30	27	36	33	32	32	34	33
	#13	37	23	38	28	37	25	28	35
	#14	38	22	32	33	40	27	36	31
	#15	33	18	30	32	38	34	31	23
	#16	35	20	35	24
	#17			34
	Average meristem cell number	32.875	22.8125	34.5882	29.75	35.2667	30	33.5333	30.4
	SD	3.42296	2.28674	3.79241	2.76887	4.30061	3.54562	3.54293	4.45293

## Sheet: Figure 8E
	Figure 8-source data 1
	Figure 8E
	ANAC044
		WT		sog1-101
		- heat	+ heat	- heat	+ heat
	ANAC044/ACT2 #1	0.0249393	1.33032	0.0258775	1.28418
	#2	0.0190871	0.869682	0.0211181	1.19359
	#3	0.022626	1.78949	0.0196482	1.33547
	Average	0.0222174	1.32983	0.0222146	1.27108
	SD	0.00294739	0.459906	0.0032562	0.0718375
	Relative expression level	1	59.8553	1	57.2183
	SD	0.132661	20.7002	0.146579	3.2338
	ANAC085
		WT		sog1-101
		- heat	+ heat	- heat	+ heat
	ANAC044/ACT2 #1	0.127987	0.642235	0.125671	0.227684
	#2	0.0220697	0.397433	0.0323548	0.244982
	#3	0.197791	0.483668	0.0200709	0.449726
	Average	0.115949	0.507778	0.0593656	0.307464
	SD	0.0884768	0.124169	0.0577498	0.123506
	Relative expression level	1	4.37933	1	5.17916
	SD	0.763067	1.0709	0.972782	2.08043
