# Supplementary material for: A regulatory module controlling stress-induced cell cycle arrest in Arabidopsis
Source: eLife. 2019 Apr 4;8:e43944. doi: 10.7554/eLife.43944 (PMC6449083; doi:10.7554/eLife.43944)
Supplement: Figure 8—figure supplement 1—source data 1. [file elife-43944-fig8-figsupp1-data1.xlsx]

## Sheet: Figure 8-figure supplement 1B
	Figure 8-figure supplement 1-source data 1
	Figure 8-figure supplement 1B
	- mannitol
		G1 cells number	S/G2 cells number	late G2/M cells number	Counted total cell number	% of G1 cells	% of S/G2 cells	% of late G2/M cells
	#1	12	21	2	35	34.2857	60	5.71429
	#2	13	24	4	41	31.7073	58.5366	9.7561
	#3	10	36	5	51	19.6078	70.5882	9.80392
	#4	11	24	3	38	28.9474	63.1579	7.89474
	#5	12	26	4	42	28.5714	61.9048	9.52381
	#6	10	17	2	29	34.4828	58.6207	6.89655
	#7	12	20	3	35	34.2857	57.1429	8.57143
	#8	15	29	4	48	31.25	60.4167	8.33333
	#9	15	18	3	36	41.6667	50	8.33333
	#10	12	23	4	39	30.7692	58.9744	10.2564
	Average					31.5574	59.9342	8.50839
	SD					5.62633	5.15429	1.42083
	+ mannitol
		G1 cells number	S/G2 cells number	late G2/M cells number	Counted total cell number	% of G1 cells	% of S/G2 cells	% of late G2/M cells
	#1	20	10	0	30	66.6667	33.3333	0
	#2	20	12	0	32	62.5	37.5	0
	#3	26	11	2	39	66.6667	28.2051	5.12821
	#4	28	15	3	46	60.8696	32.6087	6.52174
	#5	24	10	0	34	70.5882	29.4118	0
	#6	35	20	0	55	63.6364	36.3636	0
	#7	23	12	3	38	60.5263	31.5789	7.89474
	#8	15	10	4	29	51.7241	34.4828	13.7931
	#9	33	10	0	43	76.7442	23.2558	0
	#10	25	10	1	36	69.4444	27.7778	2.77778
	Average					64.9367	31.4518	3.61156
	SD					6.79751	4.34823	4.69859

## Sheet: Figure 8-figure supplement 1C
	Figure 8-figure supplement 1-source data 1
	Figure 8-figure supplement 1C
	- mannitol
		WT					anac044-1 anac085-1
		0 d	1 d	2 d	3 d	4 d	0 d	1 d	2 d	3 d	4 d
	#1	0	9.573	21.425	33.151	43.732	0	8.372	19.652	29.512	44.73
	#2	0	7.29	17.402	27.711	38.509	0	7.328	15.176	25.551	37.343
	#3	0	9.634	19.986	30.952	46.698	0	8.297	18.167	26.826	40.746
	#4	0	7.851	17.668	27.371	41.618	0	8.727	18.484	28.609	41.754
	#5	0	8.243	17.816	29.052	42.753	0	7.847	16.796	25.858	39.094
	#6	0	8.968	17.759	28.057	41.278	0	8.791	17.18	26.968	37.485
	#7	0	8.82	18.52	28.394	43.252	0	7.784	18.251	28.281	41.654
	#8	0	9.675	19.084	28.602	44.308	0	10.451	23.574	32.232	48.495
	#9	0	7.418	19.432	29.355	39.146	0	6.436	14.634	24.189	37.279
	#10	0	8.116	18.934	30.173	46.179	0	7.303	16.885	27.48	42.828
	#11	0	7.176	18.132	27.847	41.781	0	9.197	18.117	28.708	41.344
	#12	0	8.411	18.707	27.76	42.654	0	7.989	16.219	25.392	38.393
	#13	0	9.326	20.962	33.122	47.399	0	8.859	19.751	32.38	45.957
	#14	0	8.197	16.711	26.832	38.852	0	8.448	19.934	30.229	44.978
	#15	0	7.528	16.86	26.158	38.49	0	10.561	21.914	33.611	45.726
	Average root length (mm)	0	8.41507	18.6265	28.9691	42.4433	0	8.426	18.3156	28.3884	41.8537
	SD	0	0.877514	1.38787	2.08561	2.92652	0	1.10356	2.39957	2.79215	3.54976
	+ mannitol
		WT					anac044-1 anac085-1
		0 d	1 d	2 d	3 d	4 d	0 d	1 d	2 d	3 d	4 d
	#1	0	5.945	9.458	13.503	18.77	0	3.073	6.17	8.994	11.409
	#2	0	3.717	6.793	9.663	12.841	0	2.638	5.08	7.74	10.684
	#3	0	2.301	4.533	7.578	9.63	0	2.569	5.301	8.702	11.93
	#4	0	4.365	8.535	13.003	16.175	0	2.369	5.198	7.008	9.291
	#5	0	4.686	7.924	11.162	13.861	0	2.72	5.673	8.405	11.277
	#6	0	4.223	7.146	10.879	13.465	0	2.614	5.96	8.024	10.405
	#7	0	4.74	9.26	14.084	17.377	0	1.967	4.442	7.475	9.964
	#8	0	4.605	6.705	8.612	10.264	0	2.627	5.102	8.3	12.815
	#9	0	4.572	8	11.678	14.608	0	2.252	4.54	7.014	9.937
	#10	0	4.017	6.966	10.205	12.262	0	3.613	7.659	10.296	12.859
	#11	0	2.276	5.63	8.681	12.134	0	3.814	8.567	11.699	15.114
	#12	0	2.843	6.606	9.342	11.388	0	4.301	8.258	10.722	12.786
	#13	0	3.461	7.171	9.224	11.512	0	3.736	8.1	11.278	15.354
	#14	0	3.35	7.169	10.763	14.536	0	4.531	8.211	12.034	14.9
	#15	0	3.19	7.435	11.121	14.759	0	5.044	8.564	10.49	11.761
	#16	0	3.226	8.379	11.684	14.869	0	3.862	7.636	11.388	14.632
	#17	0	2.384	4.926	6.578	8.425	0	4.344	9.183	12.92	17.015
	#18	0	2.309	5.565	9.145	13.11	0	3.96	6.116	9.196	12.181
	#19	0	3.642	7.548	10.778	14.337	0	2.357	5.444	8.261	11.184
	#20						0	4.069	7.985	12.417	16.077
	Average root length (mm)	0	3.67642	7.14468	10.4044	13.3854	0	3.323	6.65945	9.61815	12.5787
	SD	0	1.0147	1.33421	1.94714	2.58096	0	0.901711	1.5588	1.89101	2.23636
