# Supplementary material for: A regulatory module controlling stress-induced cell cycle arrest in Arabidopsis
Source: eLife. 2019 Apr 4;8:e43944. doi: 10.7554/eLife.43944 (PMC6449083; doi:10.7554/eLife.43944)
Supplement: Figure 9—source data 1. [file elife-43944-fig9-data1.xlsx]

## Sheet: Figure 9B
	Figure 9-source data 1
	Figure 9B
		WT		anac044-1 anac085-1
	Intensity of GFP fluorescence	- heat	+ heat	- heat	+ heat
	#1	750851	871414	471528	587707
	#2	702013	1080791	520056	489906
	#3	718184	1280411	340923	543200
	#4	759839	1197107	530793	502704
	#5	651608	1072466	595302	593028
	Average	716499	1.10044e+06	491720	543309
	SD	43249.1	154399	95139.8	47285.9
	Relative fluorescence intensity	1	1.53585	1	1.10491
	SD	0.0603617	0.21549	0.193483	0.0961642

## Sheet: Figure 9D
	Figure 9-source data 1
	Figure 9D
	- heat
		WT					anac044-1 anac085-1					myb3r3-1					anac044-1 anac085-1 myb3r3-1
		0 d	1 d	2 d	3 d	4 d	0 d	1 d	2 d	3 d	4 d	0 d	1 d	2 d	3 d	4 d	0 d	1 d	2 d	3 d	4 d
	#1	0	8.355	16.809	28.431	40.223	0	7.362	14.846	26.472	40.373	0	7.41	15.368	26.204	40.433	0	8.438	16.6	28.218	40.017
	#2	0	7.859	14.759	25.944	38.528	0	7.856	16.198	25.655	40.29	0	7.28	15.706	26.423	37.549	0	8.881	17.329	27.665	39.299
	#3	0	8.12	16.742	28.009	39.406	0	8.891	18.841	29.342	40.566	0	7.625	17.774	28.534	41.455	0	7.131	14.248	23.388	37.841
	#4	0	6.799	14.758	24.845	37.478	0	6.956	14.223	22.297	33.017	0	8.441	17.982	30.014	39.63	0	7.132	15.683	25.671	38.01
	#5	0	7.214	16.604	28.016	41.103	0	9.242	18.285	30.002	40.165	0	7.42	14.56	26.37	36.581	0	8.34	16.126	26.866	38.46
	#6	0	9.185	18.089	28.363	42.206	0	8.414	16.722	28.383	40.313	0	6.661	15.28	26.464	37.326	0	8.143	18.719	28.106	40.271
	#7	0	7.644	15.565	23.64	32.583	0	9.152	19.097	30.215	43.247	0	7.66	18.036	29.429	41.441	0	6.876	15.722	23.993	38.676
	#8	0	7.358	15.653	23.766	35.9	0	6.418	21.019	34.415	47.731	0	9.053	18.768	30.239	41.02	0	9.469	19.714	31.204	42.958
	#9	0	8.482	18.589	28.083	41.415	0	7.586	16.079	24.802	34.833	0	9.951	18.44	29.185	41.531	0	5.983	13.472	23.905	32.646
	#10	0	8.907	19.743	29.639	43.622	0	7.825	17.283	27.052	40.14	0	7.974	17.655	28.438	41.947	0	6.646	14.072	21.337	32.795
	#11	0	8.356	17.983	27.765	41.063	0	7.618	16.361	28.438	41.542	0	7.715	16.159	25.804	37.681	0	9.873	20.743	30.196	42.348
	#12	0	7.023	16.063	25.688	40.014	0	8.186	17.485	27.451	39.907	0	9.382	19.194	30.146	44.751	0	9.116	19.263	29.324	41.028
	#13	0	9.841	21.158	32.41	44.695	0	7.51	14.044	23.06	33.632
	#14	0	9.417	20.948	32.454	44.493	0	7.765	17.949	28.708	42.9
	#15						0	6.678	16.737	26.143	34.21
	Average	0	8.18286	17.3902	27.6466	40.1949	0	7.8306	17.0113	27.4957	39.5244	0	8.04767	17.0768	28.1042	40.1121	0	8.00233	16.8076	26.6561	38.6958
	SD	0	0.929389	2.11233	2.73253	3.33725	0	0.838812	1.88869	3.02996	4.03502	0	0.968893	1.56569	1.73255	2.41848	0	1.23174	2.37412	3.02324	3.22224
	+ heat
		WT					anac044-1 anac085-1					myb3r3-1					anac044-1 anac085-1 myb3r3-1
		0 d	1 d	2 d	3 d	4 d	0 d	1 d	2 d	3 d	4 d	0 d	1 d	2 d	3 d	4 d	0 d	1 d	2 d	3 d	4 d
	#1	0	0.671	1.481	2.609	3.737	0	1.342	3.822	7.354	11.826	0	1.795	4.139	8.071	11.028	0	1.174	3.426	7.208	11.165
	#2	0	1.048	1.928	2.535	3.142	0	1.13	4.517	7.136	10.66	0	1.775	3.933	8.434	13.064	0	1.637	3.65	8.085	12.729
	#3	0	0.923	2.349	3.691	5.033	0	1.11	3.241	5.604	8.574	0	0.9	3.023	6.583	10.868	0	0.947	2.589	4.602	6.112
	#4	0	1.37	1.934	3.622	5.31	0	1.438	2.989	5.569	7.247	0	1.007	2.098	4.115	7.111	0	1.295	3.34	6.344	9.196
	#5	0	1.02	3.025	4.96	6.895	0	0.839	3.097	5.691	7.53	0	1.607	3.285	7.841	11.171	0	1.253	3.943	5.465	6.485
	#6	0	0.923	2.433	4.272	6.111	0	1.003	3.133	5.559	7.901	0	1.645	2.929	4.539	5.589	0	1.838	3.147	7.205	10.68
	#7	0	0.755	2.433	3.996	5.559	0	1.255	2.933	6.289	9.949	0	1.147	2.792	4.978	6.984	0	1.377	2.999	7.929	10.442
	#8	0	0.607	1.795	3.255	3.255	0	1.104	3.075	4.43	6.417	0	1.007	2.352	6.281	10.72	0	1.878	3.863	6.323	10.341
	#9	0	1.32	1.986	2.537	3.328	0	1.392	3.982	7.837	12.325	0	1.239	4.872	7.862	10.859	0	1.242	3.882	7.341	10.828
	#10	0	1.191	1.986	2.686	3.343	0	1.772	3.323	8.329	11.687	0	1.53	3.455	8.543	13.387	0	0.992	2.423	4.872	6.367
	#11	0	0.689	2.081	3.53	4.927	0	1.262	3.362	5.52	8.452	0	0.782	3.237	6.629	10.343	0	1.328	3.328	6.333	8.431
	#12	0	0.869	1.578	2.82	3.266	0	1.863	2.54	5.289	7.454	0	1.451	3.787	4.565	7.683	0	1.126	3.725	5.682	5.682
	#13	0	0.798	2.121	3.541	5.524	0	0.973	1.252	5.453	7.862		1.872	3.193	7.121	10.834
	Average	0	0.937231	2.08692	3.38877	4.57154	0	1.26792	3.17431	6.15846	9.068	0	1.36592	3.315	6.58169	9.97238	0	1.34058	3.35958	6.44908	9.03817
	SD	0	0.244357	0.405153	0.747451	1.28351	0	0.298635	0.77159	1.14791	1.98197	0	0.371648	0.745299	1.58115	2.38692	0	0.300797	0.498779	1.14039	2.36617
