# Supplementary material for: A regulatory module controlling stress-induced cell cycle arrest in Arabidopsis
Source: eLife. 2019 Apr 4;8:e43944. doi: 10.7554/eLife.43944 (PMC6449083; doi:10.7554/eLife.43944)
Supplement: Figure 9—figure supplement 1—source data 1. [file elife-43944-fig9-figsupp1-data1.xlsx]

## Sheet: Figure 9-figure supplement 1
	Figure 9-figure supplement 1-source data 1
		WT		anac044-1 anac085-1
		- heat	+ heat	- heat	+ heat
	MYB3R3/ACT2 #1	0.87272	4.43293	0.729843	4.63463
	#2	0.87881	4.62663	0.738925	5.63999
	#3	0.804111	5.44271	0.633401	5.38097
	Average	0.85188	4.83409	0.700723	5.21853
	SD	0.0414818	0.535905	0.0584794	0.521995
	Relative expression level	1	5.67461	1	7.44735
	SD	0.0486943	0.629084	0.0834559	0.744938
